# Supplementary material for: A novel single nucleotide mutation of TFL1 alters the plant architecture of Gossypium arboreum through changing the pre-mRNA splicing
Source: Plant Cell Rep. 2023 Dec 29;43(1):26. doi: 10.1007/s00299-023-03086-7 (PMC10754752; doi:10.1007/s00299-023-03086-7)
Supplement: Supplementary file 2 — Supplementary file2 Table S3. The list of the candidate genes (XLSX 11 KB) [file 299_2023_3086_MOESM2_ESM.xlsx]

## Sheet: Sheet1
Table S3. The list of the candidate genes
Gene ID	Description	Start	End
Ga07G1183	Pentatricopeptide repeat-containing protein At2g27610	18560335	18562956
Ga07G1184	Protein SUPPRESSOR OF K(+) TRANSPORT GROWTH DEFECT 1	18565130	18569741
Ga07G1185	Zinc finger A20 and AN1 domain-containing stress-associated protein 3	18598081	18598563
Ga07G1186	Beta-1,6-galactosyltransferase GALT29A	18606851	18608041
Ga07G1187	Zinc finger protein WIP3	18623958	18626362
Ga07G1188	NA	18674596	18674982
Ga07G1189	CEN-like protein 2	18843195	18844211
Ga07G1190	Uncharacterized hydrolase SAB2455	18922413	18925497
Ga07G1191	Protein ECERIFERUM 1	18933591	18939436
Ga07G1192	NA	19004281	19004919
Ga07G1193	NA	19008130	19008910
Ga07G1194	Transcription factor TGA9	19088625	19093559
Ga07G1195	NA	19097898	19099433
Ga07G1196	F-box/LRR-repeat protein At1g67190	19136194	19137453
Ga07G1197	Metal transporter CNNM3	19142918	19143877
Ga07G1198	Glucan endo-1,3-beta-glucosidase 14	19161914	19166211
Ga07G1199	Cytochrome c oxidase assembly protein COX11, mitochondrial	19167628	19170922
Ga07G1200	Rho GTPase-activating protein 1	19174148	19176087
Ga07G1201	Protein FAF-like, chloroplastic	19178819	19179592
Ga07G1202	NA	19193799	19194373
Ga07G1203	NAC domain-containing protein 90	19254816	19255748
Ga07G1204	NA	19256003	19257302
Ga07G1205	Mitochondrial fission protein ELM1	19286189	19296433
Ga07G1206	Ribonuclease Y	19302158	19302559
Ga07G1207	Enzymatic polyprotein	19305311	19305814
Ga07G1208	F-box protein At2g27310	19309912	19310937
Ga07G1209	Photosystem I subunit O	19313764	19315137
Ga07G1210	Uncharacterized protein At5g41620	19335709	19338122
