# Supplementary material for: A novel single nucleotide mutation of TFL1 alters the plant architecture of Gossypium arboreum through changing the pre-mRNA splicing
Source: Plant Cell Rep. 2023 Dec 29;43(1):26. doi: 10.1007/s00299-023-03086-7 (PMC10754752; doi:10.1007/s00299-023-03086-7)
Supplement: Supplementary file 3 — Supplementary file3 Table S4. The differentially expressed genes of the dt1 mutant versus Shixiya 1 at the different stages (XLSX 8507 KB) [file 299_2023_3086_MOESM3_ESM.xlsx]

## Sheet: T1(d3vss3)
Table S4. The differentially expressed genes of the dt1 mutant versus Shixiya 1 at the T1 stage
gene_id	d3_1	d3_2	d3_3	s3_1	s3_2	s3_3	d3	s3	log2FoldChange	pvalue	padj	gene_chr	gene_start	gene_end	gene_length	gene_description	tf_family
evm.TU.Ga02G1383	778.715	155.97	569.877	0	0	0	501.521	0	11.3923	1.0988e-13	2.01214e-11	Chr02	93016641	93022242	759	PF01486:K-box region|PF00319:SRF-type transcription factor (DNA-binding and dimerisation domain)	SRF-TF
evm.TU.Ga14G1719	2435.09	1606.69	1709.63	0	4.23366	0	1917.14	1.41122	10.4677	1.14579e-44	2.308e-41	tig00015727	281603	288342	714	PF01486:K-box region|PF00319:SRF-type transcription factor (DNA-binding and dimerisation domain)	K-box
evm.TU.Ga03G0841	627.325	156.97	427.643	0.982489	0	0	403.98	0.327496	10.1186	3.15588e-16	9.08143e-14	Chr03	14547420	14550542	774	PF00319:SRF-type transcription factor (DNA-binding and dimerisation domain)|PF01486:K-box region	SRF-TF
evm.TU.Ga08G1540	248.357	90.9827	158.247	0.982489	0	0	165.862	0.327496	8.83429	9.45631e-13	1.45037e-10	Chr08	103669038	103676415	744	PF01486:K-box region|PF00319:SRF-type transcription factor (DNA-binding and dimerisation domain)	K-box
evm.TU.Ga05G0887	71.242	127.976	244.906	0	1.05842	0	148.041	0.352805	8.67101	4.63287e-12	5.93145e-10	Chr05	7700809	7702323	1515	PF00067:Cytochrome P450	p450
evm.TU.Ga13G1015	3082.21	2844.46	2028.95	0.982489	14.8178	6.02123	2651.87	7.27384	8.51964	5.47689e-27	3.59748e-24	Chr13	33295702	33300872	738	PF01486:K-box region|PF00319:SRF-type transcription factor (DNA-binding and dimerisation domain)	K-box
evm.TU.Ga11G3703	28.6947	52.9899	121.511	0	0	0	67.7319	0	8.50516	6.93901e-11	7.33084e-09	Chr11	120964630	120966177	1548	PF00067:Cytochrome P450	p450
evm.TU.Ga07G2039	638.21	245.953	590.6	0.982489	5.29208	0	491.588	2.09152	7.90012	1.24659e-15	3.2193e-13	Chr07	80094073	80098861	735	PF01486:K-box region|PF00319:SRF-type transcription factor (DNA-binding and dimerisation domain)	K-box
evm.TU.Ga05G2642	7.91578	5.99886	118.685	0	0	0	44.1999	0	7.88842	0.00087204	0.0124639	Chr05	26478615	26480960	1686	PF07732:Multicopper oxidase|PF00394:Multicopper oxidase|PF07731:Multicopper oxidase	-
evm.TU.Ga03G1676	527.389	160.969	502.057	0	0	5.01769	396.805	1.67256	7.88495	3.99627e-08	2.39578e-06	Chr03	110775563	110779229	732	PF00319:SRF-type transcription factor (DNA-binding and dimerisation domain)|PF01486:K-box region	SRF-TF
novel.356	40.5684	57.989	19.7809	0	0	0	39.4461	0	7.72268	4.81988e-09	3.50079e-07	Chr03	31508446	31515749	745	-	-
novel.1376	58.3789	15.997	37.6778	0	0	0	37.3512	0	7.64553	1.09518e-08	7.5036e-07	Chr10	3741885	3742980	1096	-	-
evm.TU.Ga13G2405	85.0946	54.9895	77.2395	0.982489	0	0	72.4412	0.327496	7.63942	8.40245e-10	7.11149e-08	Chr13	119312748	119316113	1581	PF01565:FAD binding domain|PF09265:Cytokinin dehydrogenase 1, FAD and cytokinin binding	FAD_binding_4
evm.TU.Ga04G1717	268.147	37.9928	261.861	0	3.17525	0	189.334	1.05842	7.51016	1.32816e-06	5.40113e-05	Chr04	92071157	92083315	705	PF00319:SRF-type transcription factor (DNA-binding and dimerisation domain)|PF01486:K-box region	SRF-TF
evm.TU.Ga01G0051	198.884	25.9951	129.988	1.96498	0	0	118.289	0.654992	7.468	8.41053e-07	3.57921e-05	Chr01	346738	347073	336	-	-
novel.1647	50.4631	17.9966	29.2003	0	0	0	32.5533	0	7.44689	2.63658e-08	1.65278e-06	Chr11	117862703	117864107	1405	-	-
evm.TU.Ga14G1775	1648.46	522.901	1449.65	2.94747	8.46732	10.0354	1207.01	7.15005	7.40289	2.44822e-26	1.54111e-23	tig00015727	665069	669755	741	PF01486:K-box region|PF00319:SRF-type transcription factor (DNA-binding and dimerisation domain)	SRF-TF
evm.TU.Ga09G2774	642.167	132.975	432.353	0	4.23366	3.01061	402.498	2.41476	7.39329	2.8933e-12	4.01013e-10	Chr09	84559726	84564098	744	PF01486:K-box region|PF00319:SRF-type transcription factor (DNA-binding and dimerisation domain)	SRF-TF
evm.TU.Ga07G0566	116.758	7.99848	51.807	0.982489	0	0	58.8544	0.327496	7.33953	1.09764e-07	5.93295e-06	Chr07	6111598	6114236	885	PF00010:Helix-loop-helix DNA-binding domain	HLH
evm.TU.Ga04G0436	23.7473	19.9962	19.7809	0	0	0	21.1748	0	6.82629	5.88467e-07	2.6225e-05	Chr04	5925108	5925347	240	-	-
evm.TU.Ga08G1279	973.641	2031.61	2309.65	19.6498	22.2267	10.0354	1771.63	17.304	6.67948	1.77505e-39	2.8228e-36	Chr08	82458118	82459506	1389	PF00010:Helix-loop-helix DNA-binding domain|PF14215:bHLH-MYC and R2R3-MYB transcription factors N-terminal	HLH
evm.TU.Ga03G1455	702.525	485.908	473.799	3.92995	11.6426	1.00354	554.077	5.52535	6.6616	1.05237e-22	5.0472e-20	Chr03	93971898	93972915	444	PF01486:K-box region	K-box
evm.TU.Ga09G2559	22.7579	14.9971	18.8389	0	0	0	18.8646	0	6.65991	1.71512e-06	6.72143e-05	Chr09	82900952	82901527	576	PF13912:C2H2-type zinc finger	-
evm.TU.Ga02G0112	171.179	33.9935	92.3107	0	3.17525	0	99.161	1.05842	6.58248	1.90097e-06	7.345e-05	Chr02	855973	858872	675	PF00319:SRF-type transcription factor (DNA-binding and dimerisation domain)|PF01486:K-box region	SRF-TF
novel.127	31.6631	26.9949	41.4456	0	1.05842	0	33.3679	0.352805	6.52158	5.60356e-07	2.52327e-05	Chr01	57929187	57930427	1241	-	-
novel.1168	23.7473	9.9981	16.0131	0	0	0	16.5862	0	6.47422	6.52893e-06	0.000213036	Chr09	61993046	61994833	435	-	-
evm.TU.Ga05G2361	188.989	373.929	1389.37	6.87742	7.40891	10.0354	650.763	8.10723	6.32672	1.67854e-12	2.39232e-10	Chr05	22151734	22153064	1041	PF03171:2OG-Fe(II) oxygenase superfamily|PF14226:non-haem dioxygenase in morphine synthesis N-terminal	2OG-FeII_Oxy
evm.TU.Ga01G0684	33.6421	65.9874	62.1684	0	1.05842	1.00354	53.9326	0.687318	6.31622	1.97127e-08	1.27815e-06	Chr01	9013804	9015588	1488	PF00067:Cytochrome P450	p450
evm.TU.Ga07G1613	98.9472	54.9895	70.6459	1.96498	0	1.00354	74.8609	0.989505	6.20985	2.35297e-11	2.68283e-09	Chr07	33243492	33248823	840	PF01486:K-box region|PF00319:SRF-type transcription factor (DNA-binding and dimerisation domain)	K-box
evm.TU.Ga10G2735	146.442	43.9916	104.556	0.982489	3.17525	0	98.3298	1.38591	6.17904	5.34084e-13	8.67599e-11	Chr10	126422366	126426397	696	PF00319:SRF-type transcription factor (DNA-binding and dimerisation domain)|PF01486:K-box region	K-box
novel.585	114.779	217.959	147.885	2.94747	2.11683	2.00708	160.208	2.35712	6.08206	8.21613e-22	3.81924e-19	Chr05	37770216	37777435	1224	PF13456:Reverse transcriptase-like	-
novel.344	10.8842	13.9973	11.3033	0	0	0	12.0616	0	6.01424	5.62131e-05	0.00133633	Chr03	5107734	5108498	388	-	-
evm.TU.Ga14G1628	8.90525	10.9979	16.0131	0	0	0	11.9721	0	6.00479	6.57055e-05	0.0015295	tig00015610	389348	390793	1251	-	-
evm.TU.Ga06G1741	18.8	24.9952	23.5486	0	1.05842	0	22.448	0.352805	5.94897	1.04223e-05	0.000319705	Chr06	114026455	114027040	474	PF04570:zinc-finger of the FCS-type, C2-C2	-
evm.TU.Ga01G1726	8.90525	3.99924	20.7228	0	0	0	11.2091	0	5.91111	0.000196228	0.00380799	Chr01	79976516	79979099	2409	PF00999:Sodium/hydrogen exchanger family	Na_H_Exchanger
evm.TU.Ga11G3571	16.821	0.99981	13.1872	0	0	0	10.336	0	5.79273	0.000607512	0.00946622	Chr11	119839359	119840726	1368	PF03514:GRAS domain family	GRAS
evm.TU.Ga11G3588	134.568	270.948	1386.54	14.7373	6.35049	12.0425	597.353	11.0434	5.75575	2.01997e-08	1.30413e-06	Chr11	119991849	119993886	1437	PF01764:Lipase (class 3)	Lipase_3
evm.TU.Ga06G2140	39.5789	47.9909	130.93	1.96498	1.05842	1.00354	72.8334	1.34231	5.75506	8.25727e-11	8.57366e-09	Chr06	125941208	125947599	1392	PF12143:Protein of unknown function (DUF_B2219)|PF12142:Polyphenol oxidase middle domain	-
evm.TU.Ga10G1107	13.8526	4.99905	11.3033	0	0	0	10.0517	0	5.75217	0.000265418	0.00488405	Chr10	27322706	27323005	300	-	-
evm.TU.Ga03G2238	15.8316	4.99905	8.47751	0	0	0	9.76937	0	5.71037	0.000343466	0.00601999	Chr03	130206910	130207662	753	PF14144:Seed dormancy control	-
evm.TU.Ga12G1458	219.663	175.967	313.668	5.89493	5.29208	3.01061	236.432	4.73254	5.64365	3.80047e-32	3.8277e-29	Chr12	21297186	21298008	675	PF00249:Myb-like DNA-binding domain	Myb_DNA-binding
evm.TU.Ga10G2072	19.7894	47.9909	130.93	1.96498	2.11683	0	66.2369	1.3606	5.61364	3.29475e-09	2.45199e-07	Chr10	110743857	110744867	1011	PF00069:Protein kinase domain	Pkinase
evm.TU.Ga05G1331	9.89472	2.99943	39.5617	0	0	1.00354	17.4853	0.334513	5.59103	0.000275216	0.00500942	Chr05	11801397	11801890	387	-	-
novel.766	3.95789	11.9977	10.3614	0	0	0	8.77234	0	5.55541	0.000652545	0.00993783	Chr06	125951051	125951571	412	-	-
evm.TU.Ga10G1103	14.8421	8.99829	1.88389	0	0	0	8.57475	0	5.52041	0.00115982	0.0154447	Chr10	26778178	26778486	309	-	-
evm.TU.Ga06G1929	222.631	184.965	180.854	6.87742	3.17525	3.01061	196.15	4.35443	5.48247	1.05e-30	9.06449e-28	Chr06	121109504	121115110	1974	PF04116:Fatty acid hydroxylase superfamily|PF12076:WAX2 C-terminal domain	-
evm.TU.Ga14G2560	27.7052	10.9979	7.53556	0	0	1.00354	15.4129	0.334513	5.4053	0.000228768	0.00433096	tig00022087	48341	48646	306	PF00036:EF hand	efhand
evm.TU.Ga14G1718	934.062	694.868	781.815	20.6323	29.6356	7.02476	803.581	19.0975	5.40302	1.82326e-75	1.83632e-71	tig00015727	262196	265522	720	PF00319:SRF-type transcription factor (DNA-binding and dimerisation domain)|PF01486:K-box region	SRF-TF
novel.170	3.95789	12.9975	6.59362	0	0	0	7.84968	0	5.394	0.00129099	0.0166681	Chr02	9472354	9474944	541	-	-
novel.1248	5.93683	10.9979	6.59362	0	0	0	7.84279	0	5.39284	0.00107115	0.0146007	Chr09	72690021	72691727	277	-	-
evm.TU.Ga09G1545	11.8737	8.99829	1.88389	0	0	0	7.58528	0	5.34342	0.00202817	0.0236421	Chr09	72560952	72564331	648	PF03641:Possible lysine decarboxylase	-
evm.TU.Ga13G0378	7.91578	10.9979	24.4906	0	1.05842	0	14.4681	0.352805	5.3172	0.00028902	0.00521046	Chr13	4431877	4432812	936	PF00847:AP2 domain	AP2
evm.TU.Ga11G1026	43.5368	26.9949	9.41945	0.982489	1.05842	0	26.6504	0.680301	5.2981	2.06738e-05	0.000578043	Chr11	18213363	18215307	1050	PF00248:Aldo/keto reductase family	Aldo_ket_red
evm.TU.Ga14G0470	310.694	124.976	147.885	7.85991	0	7.02476	194.519	4.96156	5.28444	3.10232e-08	1.88995e-06	tig00005103	337593	338139	441	-	-
evm.TU.Ga04G0571	4.94736	13.9973	2.82584	0	0	0	7.25684	0	5.27947	0.00243556	0.0271257	Chr04	10250819	10251435	537	PF05687:BES1/BZR1 plant transcription factor, N-terminal	-
evm.TU.Ga05G2778	8.90525	4.99905	7.53556	0	0	0	7.14662	0	5.25978	0.00177331	0.0213724	Chr05	28325825	28326130	306	PF13499:EF-hand domain pair	-
evm.TU.Ga09G1696	5.93683	6.99867	8.47751	0	0	0	7.13767	0	5.25819	0.00171619	0.0207835	Chr09	74771590	74771961	372	PF02519:Auxin responsive protein	Auxin_inducible
evm.TU.Ga05G2776	28.6947	3.99924	8.47751	0.982489	0	0	13.7238	0.327496	5.23848	0.000671215	0.0101709	Chr05	28318055	28318363	309	-	-
evm.TU.Ga07G1909	46.5052	25.9951	40.5037	0.982489	0	2.00708	37.668	0.996521	5.21972	1.36345e-07	7.15222e-06	Chr07	59303448	59304107	333	PF16851:Stomagen	-
evm.TU.Ga08G2226	15.8316	128.975	79.1234	2.94747	1.05842	2.00708	74.6435	2.00432	5.20756	6.21062e-10	5.43925e-08	Chr08	121090444	121091088	645	PF00847:AP2 domain	AP2
evm.TU.Ga01G0526	19.7894	10.9979	9.41945	0	0	1.00354	13.4023	0.334513	5.20402	0.000369796	0.00635574	Chr01	6338538	6343365	2007	PF14380:Wall-associated receptor kinase C-terminal|PF00069:Protein kinase domain	Pkinase
evm.TU.Ga13G0510	0	5.99886	32.0261	0	1.05842	0	12.675	0.352805	5.12663	0.00352753	0.0357117	Chr13	6599557	6600102	417	-	-
evm.TU.Ga05G2581	47.4947	69.9867	122.453	2.94747	3.17525	1.00354	79.9781	2.37542	5.07905	4.73575e-13	7.81068e-11	Chr05	25474094	25475816	1245	PF00847:AP2 domain	AP2
evm.TU.Ga01G0760	24.7368	4.99905	5.65167	0	1.05842	0	11.7958	0.352805	5.01963	0.00133058	0.0169922	Chr01	10691352	10692181	792	PF08276:PAN-like domain|PF01453:D-mannose binding lectin	B_lectin
evm.TU.Ga06G0372	41.5578	30.9941	87.6009	3.92995	0	1.00354	53.3843	1.6445	4.99276	3.74354e-09	2.7521e-07	Chr06	4269458	4270800	1074	PF12796:Ankyrin repeats (3 copies)|PF13637:Ankyrin repeats (many copies)|PF13962:Domain of unknown function	-
evm.TU.Ga13G2025	27.7052	11.9977	21.6647	0	1.05842	1.00354	20.4559	0.687318	4.91557	7.31496e-05	0.00168333	Chr13	113450820	113453222	735	PF00046:Homeobox domain	Homeobox
evm.TU.Ga09G1115	653.052	431.918	768.628	17.6848	14.8178	30.1061	617.866	20.8696	4.88495	1.39158e-57	6.00665e-54	Chr09	64937998	64939500	1503	PF00067:Cytochrome P450	p450
evm.TU.Ga11G1846	17.8105	0.99981	12.2453	0.982489	0	0	10.3519	0.327496	4.83303	0.00335848	0.0344806	Chr11	85648662	85648946	285	-	-
evm.TU.Ga11G1239	179.094	123.976	276.932	10.8074	9.52574	1.00354	193.334	7.11222	4.76729	4.11543e-23	2.07246e-20	Chr11	25605871	25607487	1071	PF02365:No apical meristem (NAM) protein	NAM
evm.TU.Ga01G1509	54.421	11.9977	16.0131	0	0	3.01061	27.4773	1.00354	4.76388	2.99638e-05	0.000787951	Chr01	51239734	51241656	1002	-	-
evm.TU.Ga10G2629	55.4104	14.9971	39.5617	0	4.23366	0	36.6564	1.41122	4.74312	1.37409e-06	5.55964e-05	Chr10	125277065	125277403	339	PF00462:Glutaredoxin	-
evm.TU.Ga05G1807	32.6526	9.9981	11.3033	0	2.11683	0	17.9847	0.70561	4.71811	0.000330467	0.00581203	Chr05	16484378	16485161	399	-	-
evm.TU.Ga10G0396	29.6842	264.95	113.033	1.96498	3.17525	11.0389	135.889	5.39305	4.65425	1.80787e-05	0.000514358	Chr10	6100480	6101192	579	PF00197:Trypsin and protease inhibitor	-
evm.TU.Ga04G0963	23.7473	71.9863	204.402	1.96498	2.11683	8.0283	100.045	4.0367	4.62886	3.72334e-10	3.38857e-08	Chr04	33631842	33632483	642	PF00847:AP2 domain	AP2
evm.TU.Ga13G1013	853.914	558.894	639.581	23.5797	19.0515	41.1451	684.13	27.9254	4.61134	3.53943e-62	2.13888e-58	Chr13	32386197	32389560	735	PF01486:K-box region|PF00319:SRF-type transcription factor (DNA-binding and dimerisation domain)	K-box
evm.TU.Ga11G3190	392.82	149.971	308.958	14.7373	10.5842	10.0354	283.917	11.7856	4.58779	1.14747e-29	8.66773e-27	Chr11	116466354	116469545	732	PF00319:SRF-type transcription factor (DNA-binding and dimerisation domain)|PF01486:K-box region	K-box
novel.215	18.8	4.99905	23.5486	1.96498	0	0	15.7826	0.654992	4.55872	0.000778149	0.0114468	Chr02	3261289	3265550	427	-	-
evm.TU.Ga08G0710	15.8316	3.99924	5.65167	0	1.05842	0	8.49416	0.352805	4.54622	0.00502668	0.0460107	Chr08	10456269	10456784	516	-	-
evm.TU.Ga01G0502	67.2841	7.99848	44.2714	0.982489	4.23366	0	39.8513	1.73872	4.54431	3.1256e-06	0.000112812	Chr01	5705018	5705308	291	-	-
evm.TU.Ga10G2540	359.178	630.88	664.072	23.5797	28.5772	20.0708	551.377	24.0759	4.52003	1.35315e-51	4.08855e-48	Chr10	124357713	124358354	540	PF04570:zinc-finger of the FCS-type, C2-C2	-
novel.1129	13.8526	5.99886	25.4325	1.96498	0	0	15.0947	0.654992	4.49496	0.000935428	0.0132013	Chr08	113638696	113639222	423	-	-
evm.TU.Ga13G1016	31.6631	9.9981	25.4325	1.96498	0	1.00354	22.3646	0.989505	4.47283	4.78291e-05	0.00116263	Chr13	33301277	33302525	630	PF13639:Ring finger domain	-
evm.TU.Ga12G0647	791.578	1794.66	1375.24	78.5991	63.5049	37.1309	1320.49	59.745	4.46573	5.19582e-52	1.74435e-48	Chr12	5817288	5818055	768	PF00847:AP2 domain	AP2
evm.TU.Ga06G1795	1177.47	2052.61	3089.58	90.3889	77.2643	120.425	2106.55	96.0259	4.45467	4.23281e-55	1.59868e-51	Chr06	117308778	117310348	1323	PF00291:Pyridoxal-phosphate dependent enzyme	PALP
evm.TU.Ga11G2673	21.7684	91.9825	82.8912	3.92995	4.23366	1.00354	65.5474	3.05572	4.42751	1.01851e-09	8.38537e-08	Chr11	108976028	108976705	678	PF00847:AP2 domain	AP2
evm.TU.Ga11G3616	53.4315	132.975	93.2526	3.92995	9.52574	0	93.2196	4.48523	4.39529	9.2817e-13	1.43085e-10	Chr11	120239502	120241207	1500	PF00083:Sugar (and other) transporter	Sugar_tr
evm.TU.Ga10G2874	40.5684	426.919	68.762	8.8424	12.701	4.01415	178.75	8.51918	4.39252	6.25579e-05	0.00146685	Chr10	127648557	127648733	177	-	-
evm.TU.Ga08G0092	266.168	460.912	967.378	27.5097	24.3435	32.1132	564.819	27.9888	4.33455	3.91289e-14	7.93477e-12	Chr08	669732	671285	1554	PF00067:Cytochrome P450	p450
evm.TU.Ga05G2753	499.683	327.938	292.003	8.8424	21.1683	27.0955	373.208	19.0354	4.29712	1.32143e-36	1.81486e-33	Chr05	27955771	27956240	285	-	-
evm.TU.Ga11G3897	10.8842	32.9937	272.222	6.87742	6.35049	3.01061	105.367	5.41284	4.28347	0.000931356	0.0131791	Chr11	122548151	122549847	1434	PF00155:Aminotransferase class I and II	Aminotran_1_2
evm.TU.Ga09G2541	10.8842	12.9975	53.6909	0.982489	1.05842	2.00708	25.8575	1.34933	4.26094	4.38522e-05	0.00108606	Chr09	82706810	82709304	684	-	-
evm.TU.Ga02G1797	8500.55	11266.9	15776.6	542.334	625.523	703.48	11848	623.779	4.24756	2.55496e-96	7.71981e-92	Chr02	99023961	99026897	2142	PF02779:Transketolase, pyrimidine binding domain|PF02780:Transketolase, C-terminal domain|PF13292:1-deoxy-D-xylulose-5-phosphate synthase	-
evm.TU.Ga07G2617	13.8526	32.9937	6.59362	1.96498	0	1.00354	17.8133	0.989505	4.14409	0.000447038	0.00736091	Chr07	96503720	96504880	675	PF00249:Myb-like DNA-binding domain	Myb_DNA-binding
evm.TU.Ga11G0438	27.7052	7.99848	17.897	0.982489	2.11683	0	17.8669	1.03311	4.13182	0.000303395	0.00542752	Chr11	5879034	5883359	1449	PF00069:Protein kinase domain	Pkinase
evm.TU.Ga05G1659	43.5368	12.9975	31.0842	2.94747	0	2.00708	29.2062	1.65151	4.12248	7.89367e-06	0.00025106	Chr05	14909779	14910905	1023	PF00112:Papain family cysteine protease|PF08246:Cathepsin propeptide inhibitor domain (I29)	Peptidase_C1
evm.TU.Ga02G0738	47.4947	40.9922	69.704	4.91244	3.17525	1.00354	52.7303	3.03041	4.11842	5.77776e-10	5.08965e-08	Chr02	35548173	35551219	2124	PF01061:ABC-2 type transporter|PF00005:ABC transporter	ABC2_membrane
evm.TU.Ga10G2736	168.21	33.9935	134.698	4.91244	14.8178	0	112.301	6.57675	4.09788	0.00217302	0.0248328	Chr10	126451929	126461664	801	PF01486:K-box region|PF00319:SRF-type transcription factor (DNA-binding and dimerisation domain)	SRF-TF
evm.TU.Ga10G1106	36.6105	29.9943	36.7359	1.96498	4.23366	0	34.4469	2.06621	4.07914	3.43254e-07	1.62307e-05	Chr10	27178435	27178797	363	-	-
evm.TU.Ga02G1333	201.852	280.947	355.113	25.5447	16.9346	8.0283	279.304	16.8359	4.05002	1.03695e-29	8.03368e-27	Chr02	91718874	91719944	915	PF00249:Myb-like DNA-binding domain	Myb_DNA-binding
evm.TU.Ga12G0434	252.315	506.904	553.864	19.6498	22.2267	38.1344	437.694	26.6703	4.03619	4.49977e-33	4.85574e-30	Chr12	3559041	3560488	711	-	-
evm.TU.Ga02G0289	8.90525	10.9979	12.2453	0.982489	1.05842	0	10.7161	0.680301	3.98502	0.00323072	0.0335797	Chr02	2897172	2901294	1437	PF01842:ACT domain	ACT
evm.TU.Ga09G1055	3424.56	7944.49	4475.18	368.433	325.992	318.121	5281.41	337.516	3.96775	7.25072e-59	3.65134e-55	Chr09	63253643	63256834	1722	PF00733:Asparagine synthase|PF13537:Glutamine amidotransferase domain	-
evm.TU.Ga08G2687	15.8316	3.99924	27.3164	0	0	3.01061	15.7157	1.00354	3.96156	0.00176622	0.021297	Chr08	127054931	127058059	525	PF01161:Phosphatidylethanolamine-binding protein	-
evm.TU.Ga11G2021	207.789	120.977	159.189	14.7373	8.46732	8.0283	162.652	10.411	3.96022	3.18196e-23	1.62954e-20	Chr11	95953002	95954399	645	PF00046:Homeobox domain	Homeobox
evm.TU.Ga11G0500	88.063	59.9886	120.569	6.87742	8.46732	2.00708	89.5402	5.78394	3.95942	8.23707e-14	1.54586e-11	Chr11	6789166	6800318	2631	PF08263:Leucine rich repeat N-terminal domain|PF13855:Leucine rich repeat	LRRNT_2
evm.TU.Ga08G0384	275.073	610.884	495.463	36.3521	37.0445	17.0601	460.473	30.1522	3.93412	3.06247e-32	3.19078e-29	Chr08	4026318	4026707	390	PF13639:Ring finger domain	-
evm.TU.Ga03G0869	190.968	44.9914	182.737	8.8424	12.701	6.02123	139.566	9.1882	3.92988	2.0219e-13	3.51102e-11	Chr03	16223709	16225661	1164	PF00892:EamA-like transporter family	DUF6
evm.TU.Ga10G1313	11.8737	10.9979	23.5486	0	3.17525	0	15.4734	1.05842	3.91266	0.00100742	0.013954	Chr10	45441336	45441935	600	-	-
evm.TU.Ga12G0651	274.084	496.905	619.8	46.177	34.9277	15.0531	463.596	32.0526	3.85392	8.34055e-28	5.60022e-25	Chr12	5835684	5837300	1617	PF01764:Lipase (class 3)	Lipase_3
evm.TU.Ga05G3967	95.9788	153.971	417.282	15.7198	21.1683	10.0354	222.41	15.6412	3.83344	2.74583e-15	6.69074e-13	Chr05	91238821	91240473	1029	PF02365:No apical meristem (NAM) protein	NAM
evm.TU.Ga10G1109	38.5894	9.9981	8.47751	0.982489	0	3.01061	19.0217	1.33103	3.82228	0.000611291	0.009506	Chr10	27509846	27510151	306	-	-
evm.TU.Ga01G1718	46.5052	15.997	37.6778	0	4.23366	3.01061	33.3933	2.41476	3.80839	4.20962e-06	0.000144365	Chr01	79796343	79796900	558	PF03018:Dirigent-like protein	-
evm.TU.Ga12G1402	86.0841	49.9905	72.5298	1.96498	5.29208	8.0283	69.5348	5.09512	3.77542	1.17005e-11	1.4029e-09	Chr12	19493460	19498483	1545	PF00067:Cytochrome P450	p450
evm.TU.Ga01G2810	30.6736	20.996	16.0131	0.982489	3.17525	1.00354	22.5609	1.72042	3.72985	4.43753e-05	0.00109292	Chr01	112558092	112558463	372	-	-
evm.TU.Ga09G0931	985.514	821.844	951.365	66.8092	76.2059	68.2406	919.574	70.4186	3.70823	7.97749e-90	1.2052e-85	Chr09	60526344	60527601	378	PF09425:Divergent CCT motif|PF06200:tify domain	Zim
evm.TU.Ga09G2545	262.21	325.938	61.2265	9.82489	21.1683	19.0672	216.458	16.6868	3.69999	1.1128e-13	2.02549e-11	Chr09	82725352	82728318	2628	PF03126:Plus-3 domain	-
evm.TU.Ga06G2547	18.8	5.99886	14.1292	0	1.05842	2.00708	12.976	1.02183	3.67462	0.00233475	0.0262637	Chr06	131151121	131167992	3789	PF13855:Leucine rich repeat	-
evm.TU.Ga10G0137	16.821	7.99848	13.1872	2.94747	0	0	12.6689	0.982489	3.6598	0.00315425	0.0330349	Chr10	1544623	1559576	1935	-	-
evm.TU.Ga03G0446	2.96842	19.9962	16.0131	0	3.17525	0	12.9926	1.05842	3.65381	0.00547823	0.0491455	Chr03	5127620	5128030	411	PF00847:AP2 domain	AP2
evm.TU.Ga07G0928	224.61	45.9912	135.64	5.89493	15.8762	11.0389	135.414	10.9367	3.63633	1.31291e-11	1.56797e-09	Chr07	12138708	12139328	447	PF00403:Heavy-metal-associated domain	HMA
novel.1475	216.694	402.923	547.27	46.177	26.4604	21.0743	388.963	31.2372	3.63592	1.26952e-24	7.23746e-22	Chr11	4131900	4135147	3248	-	-
evm.TU.Ga08G1882	217.684	418.92	304.248	39.2995	14.8178	22.0778	313.618	25.3984	3.61987	7.93857e-26	4.89518e-23	Chr08	113600033	113601343	771	PF01357:Pollen allergen|PF03330:Rare lipoprotein A (RlpA)-like double-psi beta-barrel	-
evm.TU.Ga07G0053	14.8421	7.99848	26.3745	0.982489	1.05842	2.00708	16.405	1.34933	3.60424	0.000649883	0.00992934	Chr07	664386	669191	1050	PF01048:Phosphorylase superfamily	-
evm.TU.Ga10G1257	39.5789	18.9964	25.4325	4.91244	0	2.00708	28.0026	2.30651	3.57925	2.08949e-05	0.000581878	Chr10	36954284	36957401	1221	PF06203:CCT motif	CCT
evm.TU.Ga10G0634	131.6	182.965	267.513	14.7373	24.3435	10.0354	194.026	16.3721	3.57374	1.74368e-20	6.75454e-18	Chr10	11298269	11299902	1503	PF00067:Cytochrome P450	p450
evm.TU.Ga05G2805	42.5473	121.977	136.582	8.8424	8.46732	8.0283	100.369	8.44601	3.57122	4.39728e-12	5.65378e-10	Chr05	28799893	28815280	1128	PF01063:Amino-transferase class IV	-
evm.TU.Ga06G2399	499.683	902.828	1942.29	64.8442	140.769	80.283	1114.93	95.2988	3.54894	5.8812e-08	3.38477e-06	Chr06	129955621	129959370	2661	PF01477:PLAT/LH2 domain|PF00305:Lipoxygenase	Lipoxygenase
evm.TU.Ga03G0447	280.021	694.868	275.99	47.1594	29.6356	30.1061	416.959	35.6337	3.54624	7.99883e-23	3.96204e-20	Chr03	5173154	5173813	660	PF00847:AP2 domain	AP2
evm.TU.Ga10G0441	181.073	53.9897	70.6459	5.89493	15.8762	5.01769	101.903	8.92962	3.52181	3.47798e-10	3.18446e-08	Chr10	7283280	7284865	1470	PF13637:Ankyrin repeats (many copies)|PF13857:Ankyrin repeats (many copies)	-
evm.TU.Ga14G0222	1487.18	3086.41	3890.23	221.06	275.188	240.849	2821.27	245.699	3.52176	3.82793e-40	6.80357e-37	tig00000889	78587	80658	1314	PF01490:Transmembrane amino acid transporter protein	Aa_trans
novel.918	40.5684	49.9905	14.1292	3.92995	3.17525	2.00708	34.896	3.03742	3.51937	4.05076e-06	0.000140038	Chr07	4595154	4596281	616	-	-
evm.TU.Ga01G0050	28.6947	56.9892	41.4456	6.87742	4.23366	0	42.3765	3.70369	3.51311	6.05889e-07	2.69616e-05	Chr01	336364	337877	1485	PF08392:FAE1/Type III polyketide synthase-like protein|PF08541:3-Oxoacyl-[acyl-carrier-protein (ACP)] synthase III C terminal	-
evm.TU.Ga05G0312	20.7789	8.99829	27.3164	2.94747	0	2.00708	19.0312	1.65151	3.50761	0.000413678	0.00694019	Chr05	2800055	2801244	606	PF00085:Thioredoxin	-
evm.TU.Ga05G1262	94.9893	158.97	491.696	25.5447	19.0515	21.0743	248.552	21.8902	3.50488	1.45195e-06	5.83388e-05	Chr05	11185794	11187203	945	PF03106:WRKY DNA -binding domain	WRKY
evm.TU.Ga12G0350	16.821	22.9956	5.65167	0.982489	1.05842	2.00708	15.1561	1.34933	3.48567	0.00133433	0.0170233	Chr12	2888517	2889355	744	PF04654:Protein of unknown function, DUF599	-
evm.TU.Ga11G2862	0.989472	14.9971	52.7489	0.982489	5.29208	0	22.9119	2.09152	3.47263	0.00381184	0.0378118	Chr11	112197687	112198649	963	PF04674:Phosphate-induced protein 1 conserved region	-
evm.TU.Ga09G2202	914.272	1919.63	1214.17	130.671	113.25	123.435	1349.36	122.452	3.46144	2.02498e-45	4.37034e-42	Chr09	79703949	79704755	807	PF00847:AP2 domain	AP2
evm.TU.Ga12G2893	81.1367	17.9966	44.2714	3.92995	2.11683	7.02476	47.8016	4.35718	3.44965	1.01824e-06	4.20878e-05	Chr12	102702251	102704813	1320	-	-
novel.927	47.4947	15.997	24.4906	3.92995	2.11683	2.00708	29.3274	2.68462	3.44323	1.57518e-05	0.000454575	Chr07	9093434	9094373	469	-	-
evm.TU.Ga06G2164	14.8421	28.9945	97.9623	3.92995	6.35049	3.01061	47.2663	4.43035	3.42257	6.23254e-06	0.000204409	Chr06	126508532	126509542	717	PF00445:Ribonuclease T2 family	Ribonuclease_T2
evm.TU.Ga12G1197	21.7684	9.9981	22.6067	0.982489	2.11683	2.00708	18.1244	1.70213	3.42043	0.000348919	0.00609398	Chr12	14826548	14827604	846	PF02365:No apical meristem (NAM) protein	NAM
evm.TU.Ga05G2204	21.7684	11.9977	9.41945	2.94747	1.05842	0	14.3952	1.33529	3.41852	0.00190161	0.0225505	Chr05	20465416	20467754	1503	PF00806:Pumilio-family RNA binding repeat	PUF
evm.TU.Ga08G2678	16.821	10.9979	4.70973	0.982489	1.05842	1.00354	10.8429	1.01481	3.41648	0.00544671	0.0489659	Chr08	126886977	126893734	1461	PF14541:Xylanase inhibitor C-terminal|PF14543:Xylanase inhibitor N-terminal	-
evm.TU.Ga11G0293	36.6105	53.9897	56.5167	7.85991	0	6.02123	49.039	4.62705	3.38816	1.15229e-07	6.1731e-06	Chr11	3687510	3687782	273	-	-
evm.TU.Ga10G0507	24.7368	14.9971	21.6647	3.92995	1.05842	1.00354	20.4662	1.9973	3.34381	0.000177727	0.00351672	Chr10	8420822	8421259	438	-	-
evm.TU.Ga10G1026	51.4525	3.99924	15.0711	6.87742	0	0	23.5076	2.29247	3.34062	0.00375373	0.0373797	Chr10	23273918	23279239	1992	-	-
novel.1725	11.8737	19.9962	29.2003	1.96498	3.17525	1.00354	20.3567	2.04792	3.32359	0.000219011	0.00418559	Chr12	93135230	93137238	992	-	-
evm.TU.Ga05G2267	38.5894	108.979	112.092	18.6673	3.17525	4.01415	86.5534	8.61889	3.31787	3.28628e-08	1.99387e-06	Chr05	20977376	20978188	813	PF13912:C2H2-type zinc finger	-
novel.1635	243.41	459.912	115.859	46.177	5.29208	31.1097	273.061	27.5262	3.3086	0.000323119	0.00571245	Chr11	109412149	109413047	582	-	-
evm.TU.Ga09G2372	121.705	371.929	162.015	22.5972	32.8109	11.0389	218.55	22.149	3.30578	6.13333e-14	1.1956e-11	Chr09	81287187	81287432	246	-	-
evm.TU.Ga05G2120	802.462	1111.79	954.191	69.7567	91.0237	134.474	956.147	98.4181	3.28045	3.11488e-46	8.556e-43	Chr05	19572821	19573555	735	PF00249:Myb-like DNA-binding domain	Myb_DNA-binding
evm.TU.Ga10G0442	13.8526	9.9981	15.0711	1.96498	1.05842	1.00354	12.9739	1.34231	3.26702	0.00216214	0.0247271	Chr10	7286679	7315612	1092	-	-
evm.TU.Ga12G2443	311.684	1044.8	1340.39	80.5641	84.6732	115.407	898.958	93.548	3.26447	7.47462e-08	4.19009e-06	Chr12	92041972	92044053	1092	PF03492:SAM dependent carboxyl methyltransferase	-
evm.TU.Ga03G2498	21.7684	9.9981	25.4325	1.96498	4.23366	0	19.0663	2.06621	3.22268	0.000728523	0.0108435	Chr03	133600933	133601292	360	-	-
evm.TU.Ga13G1841	27.7052	138.974	86.659	11.7899	6.35049	9.03184	84.4459	9.0574	3.21654	2.22854e-08	1.42659e-06	Chr13	108566929	108567429	501	PF00847:AP2 domain	AP2
evm.TU.Ga07G0085	61.3473	23.9954	27.3164	4.91244	3.17525	4.01415	37.553	4.03395	3.2139	2.89865e-06	0.000105649	Chr07	1010804	1015995	2946	PF05664:Plant family of unknown function (DUF810)	-
evm.TU.Ga03G2402	63.3262	78.985	334.391	26.5272	15.8762	9.03184	158.901	17.1451	3.21182	0.000222292	0.0042269	Chr03	132582705	132583523	819	PF13912:C2H2-type zinc finger	-
evm.TU.Ga01G1339	80.1472	25.9951	44.2714	2.94747	6.35049	7.02476	50.1379	5.44091	3.2085	3.34802e-07	1.59057e-05	Chr01	37220105	37221385	1071	-	-
evm.TU.Ga12G1956	13.8526	11.9977	21.6647	0	5.29208	0	15.8384	1.76403	3.19998	0.00339931	0.0347816	Chr12	32742923	32743705	783	PF00847:AP2 domain	AP2
evm.TU.Ga10G1436	43.5368	6.99867	31.0842	1.96498	1.05842	6.02123	27.2065	3.01487	3.16824	0.000324062	0.00572269	Chr10	73417771	73421283	3414	PF00069:Protein kinase domain|PF13855:Leucine rich repeat	Pkinase
evm.TU.Ga12G1000	26.7157	16.9968	19.7809	1.96498	1.05842	4.01415	21.1645	2.34585	3.16586	0.000171529	0.00341419	Chr12	10522292	10529961	2412	PF01794:Ferric reductase like transmembrane component|PF08414:Respiratory burst NADPH oxidase|PF08022:FAD-binding domain|PF08030:Ferric reductase NAD binding domain	FAD_binding_8
novel.250	26.7157	33.9935	1.88389	4.91244	0	2.00708	20.8644	2.30651	3.16017	0.00368699	0.0368882	Chr02	89419189	89420940	1632	-	-
evm.TU.Ga11G3882	154.358	193.963	134.698	18.6673	28.5772	7.02476	161.006	18.0898	3.15968	3.36594e-16	9.50484e-14	Chr11	122467463	122467953	288	-	-
evm.TU.Ga12G0129	107.852	49.9905	99.8462	15.7198	10.5842	3.01061	85.8964	9.77153	3.13464	1.26882e-09	1.01691e-07	Chr12	1059850	1062733	1119	PF03634:TCP family transcription factor	TCP
evm.TU.Ga05G4161	39.5789	139.973	85.717	11.7899	16.9346	2.00708	88.4231	10.2439	3.11471	9.45594e-08	5.17593e-06	Chr05	95165681	95167526	996	PF00685:Sulfotransferase domain	Sulfotransfer_1
evm.TU.Ga12G0598	430.42	103.98	146.002	30.4571	38.1029	10.0354	226.801	26.1985	3.11463	9.96466e-05	0.00216762	Chr12	5230394	5230813	420	PF14547:Hydrophobic seed protein	-
evm.TU.Ga08G1954	13.8526	33.9935	21.6647	4.91244	0	3.01061	23.1703	2.64102	3.1143	0.000306459	0.00546849	Chr08	114997413	114998072	660	PF00847:AP2 domain	AP2
evm.TU.Ga08G0459	34.6315	25.9951	17.897	1.96498	4.23366	3.01061	26.1745	3.06975	3.09889	4.09577e-05	0.0010253	Chr08	5043294	5043605	312	PF15699:NPR1 interacting	-
evm.TU.Ga09G0532	40.5684	33.9935	31.0842	1.96498	10.5842	0	35.2154	4.18304	3.09423	5.08115e-05	0.00122889	Chr09	24993298	24994381	432	PF13178:Protein of unknown function (DUF4005)	-
evm.TU.Ga11G2642	23.7473	94.9819	62.1684	3.92995	6.35049	11.0389	60.2992	7.10645	3.08554	4.85271e-07	2.21488e-05	Chr11	108567278	108567526	249	-	-
evm.TU.Ga03G1187	73.2209	46.9911	43.3295	7.85991	8.46732	3.01061	54.5138	6.44595	3.08282	2.30147e-08	1.46707e-06	Chr03	59979298	59979579	282	-	-
evm.TU.Ga09G2688	170.189	93.9821	120.569	21.6147	11.6426	12.0425	128.247	15.0999	3.08149	6.47518e-15	1.49349e-12	Chr09	83810160	83811450	786	PF00847:AP2 domain	AP2
evm.TU.Ga02G1557	5.93683	18.9964	27.3164	0	5.29208	1.00354	17.4165	2.09854	3.0783	0.0033795	0.0346553	Chr02	96322979	96323765	714	PF00732:GMC oxidoreductase	-
evm.TU.Ga10G0822	117.747	270.948	186.505	18.6673	27.5188	22.0778	191.734	22.7546	3.07748	2.54517e-17	8.1811e-15	Chr10	16975485	16975754	270	-	-
evm.TU.Ga05G1784	18.8	24.9952	7.53556	0.982489	2.11683	3.01061	17.1103	2.03664	3.07215	0.00127605	0.0165122	Chr05	16263446	16263772	327	-	-
evm.TU.Ga05G2486	46.5052	22.9956	13.1872	4.91244	1.05842	4.01415	27.5627	3.32834	3.0373	0.000145914	0.00300736	Chr05	23886741	23887466	726	PF00847:AP2 domain	AP2
evm.TU.Ga02G0319	14.8421	17.9966	114.917	5.89493	3.17525	9.03184	49.252	6.03401	3.02697	0.000114174	0.00244318	Chr02	3419162	3420377	972	PF00010:Helix-loop-helix DNA-binding domain	HLH
evm.TU.Ga05G3051	56.3999	20.996	37.6778	5.89493	3.17525	5.01769	38.3579	4.69596	3.02448	3.96707e-06	0.000138093	Chr05	34402311	34402866	456	-	-
evm.TU.Ga07G1034	36.6105	9.9981	18.8389	2.94747	3.17525	2.00708	21.8158	2.70993	3.01089	0.000422581	0.00703874	Chr07	14610968	14612008	867	PF07795:Protein of unknown function (DUF1635)	-
evm.TU.Ga11G2683	58.3789	88.9831	106.44	8.8424	10.5842	13.046	84.6006	10.8242	2.96775	1.87389e-11	2.20309e-09	Chr11	109092473	109094186	1071	PF00892:EamA-like transporter family	DUF6
evm.TU.Ga01G0708	227.579	461.912	943.829	64.8442	62.4465	82.2901	544.44	69.8603	2.96224	5.21559e-07	2.36266e-05	Chr01	9475236	9476466	1047	PF02365:No apical meristem (NAM) protein	NAM
evm.TU.Ga12G0646	75.1999	238.955	206.286	43.2295	11.6426	12.0425	173.48	22.3048	2.95441	2.42155e-09	1.84765e-07	Chr12	5800520	5801503	984	PF00847:AP2 domain	AP2
evm.TU.Ga02G0167	117.747	100.981	99.8462	13.7548	19.0515	9.03184	106.191	13.9461	2.93364	1.94243e-14	4.07573e-12	Chr02	1287043	1288700	657	PF00046:Homeobox domain	Homeobox
evm.TU.Ga06G2195	2752.71	2840.46	2430.22	468.647	364.095	217.768	2674.46	350.17	2.93291	4.57606e-40	7.68143e-37	Chr06	127032435	127034752	828	PF03106:WRKY DNA -binding domain	WRKY
evm.TU.Ga04G1712	8.90525	9.9981	19.7809	0.982489	2.11683	2.00708	12.8947	1.70213	2.9296	0.00440249	0.0420023	Chr04	91976578	91977720	1029	PF00112:Papain family cysteine protease|PF08246:Cathepsin propeptide inhibitor domain (I29)	Peptidase_C1
evm.TU.Ga13G2819	39.5789	43.9916	197.809	14.7373	4.23366	18.0637	93.793	12.3449	2.92195	3.49164e-06	0.000124264	Chr13	123711105	123712425	1143	PF00481:Protein phosphatase 2C	PP2C
evm.TU.Ga12G2460	157.326	53.9897	134.698	16.7023	21.1683	8.0283	115.338	15.2996	2.91788	5.50562e-10	4.8641e-08	Chr12	92524069	92548464	1017	PF01486:K-box region|PF00319:SRF-type transcription factor (DNA-binding and dimerisation domain)	SRF-TF
evm.TU.Ga01G0804	50.4631	49.9905	52.7489	6.87742	11.6426	2.00708	51.0675	6.84235	2.90924	1.70333e-07	8.72307e-06	Chr01	12021871	12024013	993	PF14226:non-haem dioxygenase in morphine synthesis N-terminal|PF03171:2OG-Fe(II) oxygenase superfamily	2OG-FeII_Oxy
evm.TU.Ga02G0312	22.7579	13.9973	23.5486	5.89493	2.11683	0	20.1013	2.67059	2.90371	0.00111107	0.0150004	Chr02	3266188	3266742	339	-	-
evm.TU.Ga07G2685	54.421	59.9886	35.7939	13.7548	2.11683	4.01415	50.0678	6.62861	2.9035	1.86616e-06	7.22897e-05	Chr07	97214851	97215231	381	PF00462:Glutaredoxin	-
evm.TU.Ga06G1675	13.8526	11.9977	48.9812	4.91244	0	5.01769	24.9438	3.31004	2.903	0.00123125	0.0161256	Chr06	109657995	109659803	1809	PF03055:Retinal pigment epithelial membrane protein	RPE65
evm.TU.Ga05G0454	131.6	79.9848	130.93	11.7899	1.05842	33.1167	114.172	15.3217	2.89583	0.00553551	0.0494762	Chr05	3976075	3977299	969	PF00320:GATA zinc finger	GATA
evm.TU.Ga08G0117	35.621	5.99886	17.897	4.91244	1.05842	2.00708	19.8389	2.65931	2.88801	0.00210277	0.0241853	Chr08	859399	862911	627	PF04535:Domain of unknown function (DUF588)	-
evm.TU.Ga05G2772	217.684	345.934	643.349	68.7742	52.9208	42.1486	402.322	54.6145	2.88078	1.05558e-16	3.22166e-14	Chr05	28277121	28277762	642	PF13921:Myb-like DNA-binding domain	-
evm.TU.Ga05G1755	100.926	287.945	143.176	22.5972	31.7525	18.0637	177.349	24.1378	2.87948	1.65054e-12	2.36356e-10	Chr05	15943641	15943817	177	-	-
evm.TU.Ga07G2387	121.705	43.9916	84.7751	5.89493	6.35049	22.0778	83.4906	11.4411	2.86528	1.45102e-07	7.54603e-06	Chr07	92807423	92813858	3111	PF12872:OST-HTH/LOTUS domain|PF12796:Ankyrin repeats (3 copies)|PF00076:RNA recognition motif. (a.k.a. RRM, RBD, or RNP domain)	RRM_1
evm.TU.Ga14G1688	6.9263	43.9916	43.3295	2.94747	2.11683	8.0283	31.4158	4.3642	2.84429	0.000474924	0.00774828	tig00015726	175548	177364	1638	PF00067:Cytochrome P450	p450
evm.TU.Ga02G1445	97.9577	77.9852	70.6459	7.85991	6.35049	20.0708	82.1963	11.4271	2.84253	7.49999e-10	6.38345e-08	Chr02	94318126	94319758	1557	PF00067:Cytochrome P450	p450
novel.630	190.968	120.977	72.5298	23.5797	16.9346	13.046	128.158	17.8535	2.84125	2.02178e-11	2.34054e-09	Chr05	7128234	7129364	1131	-	-
evm.TU.Ga01G2412	68.2736	30.9941	51.807	6.87742	3.17525	11.0389	50.3582	7.03053	2.83423	8.6989e-07	3.6812e-05	Chr01	107330767	107334594	657	PF03641:Possible lysine decarboxylase	-
evm.TU.Ga03G2740	14.8421	14.9971	13.1872	2.94747	1.05842	2.00708	14.3422	2.00432	2.82882	0.00258146	0.0283735	Chr03	135235539	135236252	714	PF07649:C1-like domain|PF03107:C1 domain	C1_3
evm.TU.Ga14G1594	25.7263	17.9966	6.59362	3.92995	2.11683	1.00354	16.7722	2.35011	2.82857	0.00282695	0.0304542	tig00015285	370640	374406	999	-	-
evm.TU.Ga03G0504	71.242	96.9815	194.041	10.8074	27.5188	13.046	120.755	17.1241	2.82528	1.24275e-09	1.00133e-07	Chr03	6233095	6234460	1008	PF03171:2OG-Fe(II) oxygenase superfamily|PF14226:non-haem dioxygenase in morphine synthesis N-terminal	2OG-FeII_Oxy
novel.894	12.8631	16.9968	13.1872	1.96498	2.11683	2.00708	14.349	2.02963	2.82204	0.0024203	0.0270149	Chr07	59147311	59168080	699	-	-
evm.TU.Ga04G2089	35.621	40.9922	17.897	0.982489	10.5842	2.00708	31.5034	4.52457	2.81699	0.000249744	0.00464085	Chr04	97815385	97815576	192	-	-
evm.TU.Ga01G2082	147.431	220.958	174.26	27.5097	34.9277	15.0531	180.883	25.8301	2.81116	3.59679e-17	1.12038e-14	Chr01	98932638	98933285	648	PF04043:Plant invertase/pectin methylesterase inhibitor	-
evm.TU.Ga11G0392	290.905	103.98	204.402	42.247	27.5188	19.0672	199.762	29.611	2.75258	3.26503e-12	4.44382e-10	Chr11	5226529	5229630	759	PF00046:Homeobox domain	Homeobox
evm.TU.Ga13G0817	87.0735	191.963	111.15	15.7198	22.2267	20.0708	130.062	19.3391	2.75137	2.53467e-12	3.5456e-10	Chr13	14429221	14430257	1005	PF00847:AP2 domain|PF02362:B3 DNA binding domain	B3
evm.TU.Ga08G2452	8.90525	67.9871	59.3426	6.87742	10.5842	3.01061	45.4116	6.82406	2.73939	0.000169652	0.0033905	Chr08	124321956	124325894	2616	PF01477:PLAT/LH2 domain|PF00305:Lipoxygenase	Lipoxygenase
evm.TU.Ga05G2032	324.547	968.816	1233.95	134.601	117.484	126.446	842.437	126.177	2.73908	4.90815e-07	2.23343e-05	Chr05	18544148	18546549	1119	PF03492:SAM dependent carboxyl methyltransferase	-
evm.TU.Ga11G3884	95.9788	68.9869	58.4006	8.8424	16.9346	8.0283	74.4554	11.2684	2.73074	2.47068e-09	1.87567e-07	Chr11	122479751	122480155	405	-	-
evm.TU.Ga14G0043	45.5157	13.9973	40.5037	0.982489	5.29208	9.03184	33.3389	5.10213	2.7126	0.000244353	0.00457044	tig00000254	238549	240150	513	PF04398:Protein of unknown function, DUF538	-
evm.TU.Ga05G2137	65.3052	103.98	152.595	21.6147	12.701	15.0531	107.294	16.4563	2.70217	1.70864e-10	1.68714e-08	Chr05	19796610	19797569	960	PF07859:alpha/beta hydrolase fold	Abhydrolase_3
evm.TU.Ga09G1270	9.89472	121.977	12.2453	4.91244	6.35049	11.0389	48.0389	7.43395	2.69076	0.00128794	0.0166375	Chr09	67747216	67750359	1419	PF01650:Peptidase C13 family	-
evm.TU.Ga13G2132	154.358	145.972	47.0973	19.6498	21.1683	13.046	115.809	17.9547	2.68949	6.37932e-09	4.53532e-07	Chr13	115837580	115838227	648	PF00847:AP2 domain	AP2
evm.TU.Ga08G2035	28.6947	12.9975	22.6067	4.91244	2.11683	3.01061	21.433	3.34663	2.67205	0.000650745	0.00993043	Chr08	117712586	117714405	1788	PF03514:GRAS domain family	GRAS
evm.TU.Ga04G0610	18.8	28.9945	23.5486	0	7.40891	4.01415	23.781	3.80769	2.65872	0.000952216	0.013382	Chr04	11358303	11359004	702	PF14144:Seed dormancy control	-
evm.TU.Ga09G2109	12.8631	83.984	150.711	11.7899	5.29208	22.0778	82.5195	13.0533	2.65804	9.46186e-05	0.00208375	Chr09	78912333	78914203	1398	PF01053:Cys/Met metabolism PLP-dependent enzyme	Cys_Met_Meta_PP
evm.TU.Ga02G1403	24.7368	17.9966	20.7228	5.89493	1.05842	3.01061	21.1521	3.32132	2.65771	0.000724147	0.010789	Chr02	93389501	93389950	450	PF05678:VQ motif	-
evm.TU.Ga04G1773	284.968	611.884	524.664	59.9318	76.2059	90.3184	473.838	75.4854	2.65065	1.3619e-20	5.48663e-18	Chr04	92974651	92975829	831	PF02365:No apical meristem (NAM) protein	NAM
evm.TU.Ga12G2780	169.2	195.963	155.421	26.5272	33.8693	23.0814	173.528	27.8259	2.64312	3.25913e-19	1.21574e-16	Chr12	101216976	101217763	597	PF02365:No apical meristem (NAM) protein	NAM
evm.TU.Ga06G2165	2498.42	4274.19	5058.25	575.738	512.273	806.844	3943.62	631.619	2.64228	1.0239e-28	7.03114e-26	Chr06	126530426	126531413	717	PF00445:Ribonuclease T2 family	Ribonuclease_T2
evm.TU.Ga05G2599	337.41	332.937	379.604	47.1594	49.7455	71.2512	349.984	56.052	2.64215	4.44325e-30	3.62028e-27	Chr05	25862729	25866878	1464	PF00676:Dehydrogenase E1 component	-
evm.TU.Ga10G2783	215.705	384.927	333.449	82.529	32.8109	37.1309	311.36	50.8236	2.61162	8.5837e-15	1.90703e-12	Chr10	126880529	126880981	453	PF00462:Glutaredoxin	-
evm.TU.Ga11G2238	58.3789	29.9943	30.1423	0.982489	8.46732	10.0354	39.5051	6.49506	2.61099	7.48829e-05	0.00171408	Chr11	100919671	100920081	201	-	-
evm.TU.Ga05G1477	4297.28	4439.16	5563.13	681.847	854.141	819.89	4766.52	785.293	2.60195	2.8997e-64	2.19036e-60	Chr05	13063988	13065226	681	PF06200:tify domain|PF09425:Divergent CCT motif	Zim
evm.TU.Ga11G3589	153.368	124.976	213.822	20.6323	31.7525	29.1026	164.055	27.1624	2.59798	3.55314e-15	8.58866e-13	Chr11	119997778	119999571	1428	PF01764:Lipase (class 3)	Lipase_3
evm.TU.Ga12G1069	105.874	44.9914	51.807	7.85991	10.5842	15.0531	67.5573	11.1657	2.59734	2.63965e-07	1.28433e-05	Chr12	11995220	11996344	1062	-	-
evm.TU.Ga13G0305	11.8737	20.996	40.5037	4.91244	5.29208	2.00708	24.4578	4.07053	2.59156	0.000819235	0.0118496	Chr13	3166411	3167712	1302	PF04564:U-box domain	U-box
evm.TU.Ga09G0029	42.5473	8.99829	15.0711	6.87742	4.23366	0	22.2056	3.70369	2.5816	0.00510082	0.0464669	Chr09	601170	601736	567	PF05553:Cotton fibre expressed protein	-
evm.TU.Ga05G2503	63.3262	158.97	201.576	28.4922	23.2851	19.0672	141.291	23.6148	2.58077	9.84488e-10	8.12741e-08	Chr05	24056855	24061792	1437	PF07687:Peptidase dimerisation domain|PF01546:Peptidase family M20/M25/M40	Peptidase_M20
evm.TU.Ga11G2916	10.8842	10.9979	32.0261	5.89493	2.11683	1.00354	17.9694	3.0051	2.57461	0.00475847	0.0441983	Chr11	113036963	113038026	882	PF00249:Myb-like DNA-binding domain	Myb_DNA-binding
evm.TU.Ga11G3838	237.473	406.923	391.849	50.1069	74.0891	50.1769	345.415	58.1243	2.57364	9.35825e-21	3.87342e-18	Chr11	122043798	122045330	1533	PF01764:Lipase (class 3)	Lipase_3
novel.2015	188.989	286.945	258.093	25.5447	39.1614	59.2087	244.676	41.3049	2.56729	1.16006e-16	3.50512e-14	tig00013871	73986	78877	3900	-	-
evm.TU.Ga06G2242	324.547	277.947	496.405	66.8092	71.9722	47.1663	366.3	61.9826	2.56453	1.03649e-20	4.2321e-18	Chr06	128167748	128169106	981	PF03106:WRKY DNA -binding domain	WRKY
evm.TU.Ga09G0518	35.621	29.9943	35.7939	4.91244	2.11683	10.0354	33.8031	5.68822	2.56418	4.92263e-05	0.00119372	Chr09	23391124	23406519	726	PF01486:K-box region|PF00319:SRF-type transcription factor (DNA-binding and dimerisation domain)	SRF-TF
evm.TU.Ga13G2294	13.8526	30.9941	27.3164	2.94747	5.29208	4.01415	24.0544	4.08456	2.56361	0.000446988	0.00736091	Chr13	118195746	118198415	1917	PF02990:Endomembrane protein 70	-
evm.TU.Ga11G0296	245.389	80.9846	181.795	30.4571	29.6356	26.092	169.39	28.7282	2.56013	5.37873e-11	5.7427e-09	Chr11	3701518	3702051	534	-	-
evm.TU.Ga10G1014	3.95789	49.9905	48.0392	6.87742	8.46732	2.00708	33.9959	5.78394	2.5588	0.00213675	0.0244924	Chr10	22678532	22679386	855	-	-
evm.TU.Ga07G0386	1644.5	1245.76	1732.24	300.641	259.312	226.8	1540.83	262.251	2.55453	4.44032e-46	1.05866e-42	Chr07	4105846	4107115	918	PF03106:WRKY DNA -binding domain	WRKY
evm.TU.Ga12G0366	187.01	271.948	256.209	42.247	45.5118	34.1203	238.389	40.6264	2.55399	3.71065e-21	1.60168e-18	Chr12	3037790	3039780	1116	PF00892:EamA-like transporter family	DUF6
evm.TU.Ga10G1250	23.7473	12.9975	51.807	3.92995	5.29208	6.02123	29.5173	5.08109	2.54214	0.00042809	0.00711873	Chr10	36688290	36688740	369	-	-
evm.TU.Ga12G1446	51.4525	22.9956	26.3745	6.87742	10.5842	0	33.6075	5.82052	2.53634	0.000692107	0.0103966	Chr12	21060467	21062957	1413	PF00010:Helix-loop-helix DNA-binding domain|PF14215:bHLH-MYC and R2R3-MYB transcription factors N-terminal	HLH
evm.TU.Ga02G0409	16.821	25.9951	27.3164	2.94747	2.11683	7.02476	23.3775	4.02969	2.53214	0.000612363	0.00951777	Chr02	5822060	5823073	1014	PF00685:Sulfotransferase domain	Sulfotransfer_1
evm.TU.Ga01G2571	39.5789	48.9907	167.666	18.6673	12.701	13.046	85.412	14.8048	2.52812	4.43838e-06	0.000150681	Chr01	109687649	109689388	945	PF00106:short chain dehydrogenase	adh_short
evm.TU.Ga10G0842	12042.9	3749.29	6464.57	1035.54	1181.19	1653.83	7418.91	1290.19	2.52362	1.11981e-06	4.59945e-05	Chr10	17979735	17981015	1194	PF03181:BURP domain	-
evm.TU.Ga08G2892	771.788	792.849	1335.68	171.935	156.645	176.623	966.772	168.401	2.52125	3.76293e-29	2.64412e-26	Chr08	128755724	128757130	759	PF06200:tify domain|PF09425:Divergent CCT motif	Zim
evm.TU.Ga10G0001	620.399	2458.53	2291.75	251.517	458.294	227.803	1790.23	312.538	2.5182	0.000100433	0.00218159	Chr10	64098	65540	1443	PF02458:Transferase family	-
novel.810	25.7263	18.9964	14.1292	0.982489	8.46732	1.00354	19.6173	3.48445	2.51169	0.00417344	0.040399	Chr06	98983149	98984823	432	-	-
evm.TU.Ga10G0875	33.6421	23.9954	39.5617	7.85991	1.05842	8.0283	32.3997	5.64888	2.5095	0.00015644	0.0031809	Chr10	18832059	18833618	1371	PF00282:Pyridoxal-dependent decarboxylase conserved domain	-
evm.TU.Ga03G2040	1193.3	1355.74	1814.19	259.377	236.027	272.962	1454.41	256.122	2.50539	4.25314e-42	8.03179e-39	Chr03	126454715	126456418	594	PF09425:Divergent CCT motif|PF06200:tify domain	Zim
evm.TU.Ga06G0443	265.179	429.918	644.291	97.2664	84.6732	54.191	446.462	78.7102	2.5042	9.86331e-16	2.56914e-13	Chr06	5898993	5904010	1446	PF01546:Peptidase family M20/M25/M40	Peptidase_M20
evm.TU.Ga11G0034	477.915	503.904	486.986	80.5641	71.9722	106.375	489.602	86.3038	2.50286	3.30819e-35	3.99828e-32	Chr11	205385	206423	483	-	-
evm.TU.Ga05G1249	16.821	36.993	25.4325	7.85991	1.05842	5.01769	26.4155	4.64534	2.4951	0.000690453	0.0103895	Chr05	11041503	11041927	282	-	-
evm.TU.Ga12G1644	623.367	476.909	633.929	90.3889	116.426	103.364	578.069	103.393	2.48464	7.29633e-35	8.47917e-32	Chr12	25447402	25448181	498	PF00582:Universal stress protein family	Usp
evm.TU.Ga13G0022	199.873	230.956	167.666	42.247	32.8109	32.1132	199.499	35.7237	2.47927	5.34694e-19	1.92331e-16	Chr13	190123	190799	339	-	-
novel.450	117.747	146.972	79.1234	27.5097	17.9931	16.0566	114.614	20.5198	2.47821	7.9094e-11	8.24077e-09	Chr04	82980065	82981390	1174	-	-
evm.TU.Ga12G0518	9.89472	36.993	53.6909	6.87742	2.11683	9.03184	33.5262	6.0087	2.47483	0.000828007	0.0119476	Chr12	4476313	4477861	618	PF04525:LURP-one-related	-
evm.TU.Ga07G0442	83.1157	252.952	269.396	36.3521	35.9861	37.1309	201.821	36.4897	2.46777	2.7185e-10	2.58301e-08	Chr07	4702449	4704395	1947	PF00646:F-box domain	F-box
evm.TU.Ga06G1252	26.7157	16.9968	33.91	3.92995	2.11683	8.0283	25.8742	4.6917	2.4587	0.000563804	0.00891902	Chr06	49950470	49951342	873	PF02469:Fasciclin domain	-
evm.TU.Ga13G0413	82.1262	158.97	132.814	43.2295	9.52574	15.0531	124.637	22.6028	2.457	1.29809e-07	6.83309e-06	Chr13	4880181	4881623	1443	PF00201:UDP-glucoronosyl and UDP-glucosyl transferase	UDPGT
evm.TU.Ga08G0314	13.8526	40.9922	66.8781	6.87742	7.40891	8.0283	40.5743	7.43821	2.44927	0.000157347	0.0031929	Chr08	2913677	2914689	843	PF00722:Glycosyl hydrolases family 16|PF06955:Xyloglucan endo-transglycosylase (XET) C-terminus	-
novel.2071	82.1262	50.9903	116.801	8.8424	23.2851	14.0495	83.3059	15.3924	2.44358	1.49336e-07	7.73962e-06	tig00020117	173377	176055	2679	-	-
evm.TU.Ga01G2503	100.926	94.9819	136.582	22.5972	30.694	8.0283	110.83	20.4399	2.44352	3.56518e-09	2.63379e-07	Chr01	108754569	108755228	660	PF04852:Protein of unknown function (DUF640)	-
evm.TU.Ga09G0646	30.6736	61.9882	29.2003	7.85991	10.5842	4.01415	40.6207	7.48607	2.44323	4.16406e-05	0.00103809	Chr09	45764670	45766292	663	-	-
evm.TU.Ga10G3035	423.494	193.963	330.623	45.1945	84.6732	45.1592	316.027	58.3423	2.44047	7.17595e-14	1.36366e-11	Chr10	128920955	128923543	1164	PF03106:WRKY DNA -binding domain	WRKY
evm.TU.Ga11G3693	317.621	168.968	129.988	27.5097	64.5633	22.0778	205.526	38.0503	2.43719	3.28542e-09	2.45109e-07	Chr11	120875404	120878339	657	PF00319:SRF-type transcription factor (DNA-binding and dimerisation domain)|PF01486:K-box region	SRF-TF
evm.TU.Ga09G0435	74.2104	43.9916	51.807	6.87742	15.8762	9.03184	56.6697	10.5952	2.42637	9.35367e-07	3.90361e-05	Chr09	14681889	14682790	732	PF00249:Myb-like DNA-binding domain	Myb_DNA-binding
evm.TU.Ga11G2535	175.137	170.967	187.447	33.4046	35.9861	30.1061	177.85	33.1656	2.42408	4.20321e-19	1.54878e-16	Chr11	106786817	106788723	465	PF03819:MazG nucleotide pyrophosphohydrolase domain	-
evm.TU.Ga10G0818	41.5578	71.9863	194.041	32.4221	17.9931	7.02476	102.528	19.1466	2.4201	2.42583e-05	0.000660328	Chr10	16775247	16775669	423	PF05678:VQ motif	-
evm.TU.Ga06G2135	577.852	1294.75	2079.82	281.974	218.033	241.853	1317.47	247.287	2.41347	3.42128e-06	0.000122191	Chr06	125853319	125855301	699	-	-
evm.TU.Ga02G1125	23.7473	12.9975	12.2453	1.96498	5.29208	2.00708	16.33	3.08804	2.41296	0.00501983	0.0459628	Chr02	86847786	86848420	549	-	-
evm.TU.Ga12G1526	121.705	100.981	74.4137	16.7023	29.6356	10.0354	99.0332	18.7911	2.40317	8.24748e-09	5.75514e-07	Chr12	23485639	23486449	705	PF00582:Universal stress protein family	Usp
evm.TU.Ga05G3745	37.5999	9.9981	16.955	4.91244	6.35049	1.00354	21.5177	4.08882	2.40053	0.00400226	0.0391972	Chr05	85688026	85690315	1008	PF00112:Papain family cysteine protease|PF08246:Cathepsin propeptide inhibitor domain (I29)	Peptidase_C1
evm.TU.Ga06G1457	4769.26	7325.61	4826.53	897.012	1200.24	1112.92	5640.46	1070.06	2.39826	4.68254e-37	6.73729e-34	Chr06	84619625	84620995	363	PF05564:Dormancy/auxin associated protein	-
evm.TU.Ga09G0893	222.631	192.963	213.822	36.3521	44.4534	39.138	209.805	39.9812	2.39345	7.09753e-21	2.9785e-18	Chr09	59852532	59855964	1074	PF13839:GDSL/SGNH-like Acyl-Esterase family found in Pmr5 and Cas1p|PF14416:PMR5 N terminal Domain	-
evm.TU.Ga09G0878	415.578	755.856	1113.38	90.3889	189.456	155.548	761.605	145.131	2.39296	5.28127e-14	1.04297e-11	Chr09	59548394	59549986	954	PF04720:PDDEXK-like family of unknown function	-
evm.TU.Ga02G0311	44.5262	18.9964	27.3164	0.982489	6.35049	10.0354	30.2797	5.78945	2.39116	0.00084113	0.0121138	Chr02	3244046	3244415	306	-	-
evm.TU.Ga12G2709	41.5578	11.9977	35.7939	7.85991	2.11683	7.02476	29.7832	5.66717	2.38661	0.000854027	0.0122586	Chr12	100045698	100047951	1632	PF07732:Multicopper oxidase|PF00394:Multicopper oxidase|PF07731:Multicopper oxidase	-
evm.TU.Ga13G1838	505.62	444.915	398.443	83.5115	42.3366	132.467	449.66	86.105	2.38245	4.11142e-15	9.78161e-13	Chr13	108536794	108537484	549	PF03110:SBP domain	SBP
evm.TU.Ga12G2424	21228.1	9403.21	8011.25	1963.99	3209.11	2245.92	12880.9	2473.01	2.38091	4.37291e-06	0.000148792	Chr12	91607835	91610808	2121	PF14577:Sieve element occlusion C-terminus|PF14576:Sieve element occlusion N-terminus	-
novel.1642	42.5473	27.9947	19.7809	4.91244	9.52574	3.01061	30.1076	5.81626	2.37904	0.000343413	0.00601999	Chr11	114342808	114344335	1115	-	-
evm.TU.Ga08G1285	46.5052	112.979	30.1423	14.7373	11.6426	10.0354	63.2086	12.1384	2.37811	1.5794e-05	0.000455359	Chr08	84133315	84134067	753	-	-
evm.TU.Ga10G2500	675.809	1334.75	2784.39	298.677	264.604	361.274	1598.32	308.185	2.37468	3.79389e-05	0.000960875	Chr10	123706542	123710406	2760	PF01477:PLAT/LH2 domain|PF00305:Lipoxygenase	Lipoxygenase
evm.TU.Ga12G0988	41.5578	10.9979	26.3745	5.89493	6.35049	3.01061	26.3101	5.08534	2.3736	0.00119463	0.0157968	Chr12	10284760	10285749	990	PF00685:Sulfotransferase domain	Sulfotransfer_1
evm.TU.Ga04G0432	12.8631	12.9975	100.788	9.82489	12.701	2.00708	42.2163	8.17765	2.37274	0.00406213	0.0396182	Chr04	5867303	5868247	771	PF00249:Myb-like DNA-binding domain	Myb_DNA-binding
evm.TU.Ga10G2026	342.357	218.958	364.533	71.7217	60.3297	47.1663	308.616	59.7392	2.36895	1.99414e-18	6.76999e-16	Chr10	109151721	109151963	243	-	-
evm.TU.Ga04G0207	72.2315	62.988	37.6778	12.7724	16.9346	4.01415	57.6324	11.2404	2.36174	7.54083e-06	0.000241875	Chr04	2643940	2644955	330	-	-
evm.TU.Ga13G2440	11.8737	18.9964	32.0261	3.92995	7.40891	1.00354	20.9654	4.11413	2.36001	0.00368241	0.0368646	Chr13	119584314	119584502	189	-	-
evm.TU.Ga06G0402	143.473	236.955	366.417	53.0544	32.8109	60.2123	248.948	48.6925	2.35262	1.51416e-11	1.79413e-09	Chr06	4784274	4786446	798	PF01182:Glucosamine-6-phosphate isomerases/6-phosphogluconolactonase	-
evm.TU.Ga05G1568	198.884	343.935	548.212	79.5816	86.79	48.1698	363.677	71.5138	2.3475	3.81518e-12	5.09779e-10	Chr05	13966746	13967656	360	PF06200:tify domain|PF09425:Divergent CCT motif	Zim
evm.TU.Ga07G1486	33.6421	20.996	7.53556	1.96498	7.40891	3.01061	20.7245	4.12817	2.33655	0.00534574	0.0482586	Chr07	28548592	28549390	708	PF00046:Homeobox domain|PF02183:Homeobox associated leucine zipper	Homeobox
evm.TU.Ga12G2445	13778.4	10599	8538.74	1993.47	2660.86	1913.75	10972	2189.36	2.32535	1.54518e-34	1.72917e-31	Chr12	92180808	92182784	1152	PF03492:SAM dependent carboxyl methyltransferase	-
evm.TU.Ga06G2131	1287.3	633.879	582.122	183.725	114.309	201.711	834.435	166.582	2.32359	2.27809e-15	5.64201e-13	Chr06	125724703	125737047	2028	PF00656:Caspase domain	Peptidase_C14
evm.TU.Ga12G1524	1171.53	726.862	880.719	188.638	164.054	202.715	926.372	185.136	2.32247	4.52525e-30	3.62028e-27	Chr12	23400447	23402160	789	PF00249:Myb-like DNA-binding domain	Myb_DNA-binding
evm.TU.Ga12G0160	103.895	50.9903	107.382	10.8074	8.46732	33.1167	87.4222	17.4638	2.3215	4.06498e-06	0.000140369	Chr12	1332303	1334843	2385	-	-
evm.TU.Ga08G2520	97.9577	215.959	148.827	17.6848	38.1029	37.1309	154.248	30.9729	2.31886	9.43919e-10	7.81384e-08	Chr08	125140200	125140860	561	PF04970:Lecithin retinol acyltransferase	-
evm.TU.Ga12G2896	49.4736	16.9968	19.7809	1.96498	6.35049	9.03184	28.7504	5.78244	2.31686	0.00141639	0.0178765	Chr12	102738729	102740616	1545	PF14416:PMR5 N terminal Domain|PF13839:GDSL/SGNH-like Acyl-Esterase family found in Pmr5 and Cas1p	-
evm.TU.Ga12G2013	32.6526	36.993	32.0261	3.92995	10.5842	6.02123	33.8906	6.84511	2.31632	8.25973e-05	0.00186523	Chr12	40109209	40109436	228	-	-
evm.TU.Ga07G1004	101.916	77.9852	62.1684	20.6323	17.9931	10.0354	80.6897	16.2202	2.31398	2.98208e-08	1.83511e-06	Chr07	13828185	13830273	1566	PF00067:Cytochrome P450	p450
evm.TU.Ga13G2560	1198.25	1109.79	1786.87	302.606	245.552	275.973	1364.97	274.711	2.31264	9.43625e-31	8.38578e-28	Chr13	121401342	121407382	729	PF00010:Helix-loop-helix DNA-binding domain	HLH
evm.TU.Ga05G0370	3543.3	3860.27	5737.39	868.52	940.931	837.954	4380.32	882.468	2.31158	1.40834e-36	1.85013e-33	Chr05	3348521	3350191	723	PF06200:tify domain|PF09425:Divergent CCT motif	Zim
evm.TU.Ga01G1896	71.242	33.9935	76.2976	10.8074	17.9931	8.0283	60.511	12.2762	2.3073	4.53697e-06	0.000153338	Chr01	91114561	91114770	210	-	-
novel.687	79.1578	28.9945	27.3164	4.91244	8.46732	14.0495	45.1562	9.1431	2.30444	0.00017553	0.00348237	Chr05	43146178	43147400	1223	-	-
evm.TU.Ga06G2223	247.368	164.969	202.518	41.2645	58.2128	26.092	204.952	41.8564	2.29493	1.74273e-13	3.09744e-11	Chr06	127429076	127463767	3216	PF00153:Mitochondrial carrier protein	Mito_carr
evm.TU.Ga07G0205	140.505	118.977	170.492	27.5097	17.9931	42.1486	143.325	29.2171	2.29166	2.42589e-11	2.75557e-09	Chr07	2199262	2201052	1269	PF07714:Protein tyrosine kinase	Pkinase_Tyr
evm.TU.Ga12G1486	6580.98	3312.37	2892.71	769.289	1115.57	727.565	4262.02	870.808	2.29117	2.4016e-07	1.18183e-05	Chr12	22468319	22469129	639	PF00010:Helix-loop-helix DNA-binding domain	HLH
evm.TU.Ga03G2630	477.915	813.845	887.313	149.338	139.711	157.555	726.358	148.868	2.28655	8.52487e-23	4.1545e-20	Chr03	134515131	134515463	333	PF00226:DnaJ domain	DnaJ
evm.TU.Ga10G0878	61.3473	71.9863	69.704	10.8074	19.0515	12.0425	67.6792	13.9671	2.28216	5.71657e-08	3.30893e-06	Chr10	18852238	18852697	246	-	-
evm.TU.Ga05G1796	74.2104	141.973	64.9942	13.7548	23.2851	21.0743	93.7259	19.3714	2.2764	8.96229e-08	4.92356e-06	Chr05	16354830	16358415	996	PF03171:2OG-Fe(II) oxygenase superfamily|PF14226:non-haem dioxygenase in morphine synthesis N-terminal	2OG-FeII_Oxy
evm.TU.Ga05G1653	42.5473	51.9901	32.9681	10.8074	14.8178	1.00354	42.5018	8.87624	2.26414	0.000298444	0.00535638	Chr05	14875202	14876073	558	PF02701:Dof domain, zinc finger	zf-Dof
evm.TU.Ga14G2115	27.7052	11.9977	27.3164	5.89493	2.11683	6.02123	22.3398	4.67766	2.24938	0.00241921	0.0270127	tig00018109	787006	795792	1935	-	-
evm.TU.Ga05G2233	62.3367	31.9939	44.2714	14.7373	6.35049	8.0283	46.2007	9.70537	2.24522	2.81867e-05	0.00074791	Chr05	20743034	20744223	1041	-	-
evm.TU.Ga04G0184	1575.24	1903.64	2267.26	442.12	350.335	419.479	1915.38	403.978	2.2449	1.52851e-38	2.3092e-35	Chr04	2190281	2191171	891	PF04674:Phosphate-induced protein 1 conserved region	-
evm.TU.Ga13G2820	50.4631	83.984	119.627	14.7373	19.0515	20.0708	84.6914	17.9532	2.24023	1.75719e-07	8.96851e-06	Chr13	123716093	123717535	1443	PF00069:Protein kinase domain	Pkinase
evm.TU.Ga14G1600	847.978	1425.73	1645.58	286.887	297.415	246.87	1306.43	277.057	2.23764	2.16664e-23	1.1287e-20	tig00015394	17334	20367	2958	PF08263:Leucine rich repeat N-terminal domain|PF00069:Protein kinase domain	Pkinase
evm.TU.Ga12G1681	573.894	371.929	337.216	120.846	92.0821	60.2123	427.68	91.0468	2.23111	1.58099e-15	4.04827e-13	Chr12	26192110	26192478	369	PF15699:NPR1 interacting	-
evm.TU.Ga12G0422	94.9893	50.9903	63.1103	11.7899	13.7594	19.0672	69.6967	14.8722	2.22844	4.13965e-07	1.92135e-05	Chr12	3473956	3482875	717	PF13202:EF hand	-
evm.TU.Ga07G0941	85.0946	73.9859	72.5298	3.92995	35.9861	10.0354	77.2034	16.6505	2.2224	6.39559e-05	0.00149338	Chr07	12487402	12492401	714	PF00319:SRF-type transcription factor (DNA-binding and dimerisation domain)|PF01486:K-box region	K-box
evm.TU.Ga05G2221	57.3894	85.9836	86.659	26.5272	9.52574	13.046	76.6773	16.3663	2.22204	5.64457e-07	2.53796e-05	Chr05	20640314	20643330	1140	PF01063:Amino-transferase class IV	-
evm.TU.Ga05G2543	86.0841	43.9916	49.9231	13.7548	14.8178	10.0354	59.9996	12.8693	2.222	2.46071e-06	9.12275e-05	Chr05	24598972	24600792	1152	PF03171:2OG-Fe(II) oxygenase superfamily|PF14226:non-haem dioxygenase in morphine synthesis N-terminal	2OG-FeII_Oxy
evm.TU.Ga06G1355	36.6105	11.9977	31.0842	4.91244	3.17525	9.03184	26.5641	5.70651	2.21558	0.00183179	0.0219285	Chr06	61423983	61434088	1107	-	-
evm.TU.Ga08G2742	15.8316	14.9971	20.7228	1.96498	3.17525	6.02123	17.1838	3.72048	2.20889	0.00554176	0.0495104	Chr08	127600873	127603689	1029	PF04080:Per1-like	-
evm.TU.Ga11G3559	219.663	135.974	168.608	46.177	40.2198	27.0955	174.748	37.8308	2.20747	1.1278e-12	1.70382e-10	Chr11	119639253	119639803	384	-	-
evm.TU.Ga07G0203	1120.08	1316.75	1325.32	249.552	272.013	299.054	1254.05	273.54	2.19697	4.5549e-46	1.05866e-42	Chr07	2179723	2180145	423	PF07911:Protein of unknown function (DUF1677)	-
evm.TU.Ga04G0478	325.536	178.966	452.134	99.2313	70.9138	39.138	318.879	69.761	2.19237	7.06309e-10	6.05286e-08	Chr04	6723061	6723930	708	PF00010:Helix-loop-helix DNA-binding domain	HLH
evm.TU.Ga11G3665	151.389	243.954	161.073	46.177	46.5703	29.1026	185.472	40.6166	2.1914	1.29618e-12	1.92927e-10	Chr11	120607067	120607690	624	PF00847:AP2 domain	AP2
evm.TU.Ga01G0097	50.4631	74.9857	45.2134	17.6848	13.7594	6.02123	56.8874	12.4885	2.1861	8.78368e-06	0.00027531	Chr01	647484	647942	363	-	-
evm.TU.Ga06G1535	28.6947	55.9893	58.4006	7.85991	10.5842	13.046	47.6949	10.4967	2.18564	2.41909e-05	0.000659089	Chr06	92203819	92204033	174	-	-
evm.TU.Ga05G0178	26.7157	25.9951	20.7228	5.89493	5.29208	5.01769	24.4779	5.40157	2.17862	0.000787539	0.0115344	Chr05	1638658	1639305	648	PF00226:DnaJ domain	DnaJ
evm.TU.Ga06G1864	3830.25	2692.49	3941.1	790.903	897.536	628.215	3487.94	772.218	2.17555	5.02695e-32	4.89966e-29	Chr06	119705623	119706768	960	PF14226:non-haem dioxygenase in morphine synthesis N-terminal|PF03171:2OG-Fe(II) oxygenase superfamily	2OG-FeII_Oxy
evm.TU.Ga14G0217	785.641	837.841	1086.06	149.338	294.239	157.555	903.182	200.378	2.17404	1.65143e-18	5.67022e-16	tig00000807	27129	30536	1014	PF14226:non-haem dioxygenase in morphine synthesis N-terminal|PF03171:2OG-Fe(II) oxygenase superfamily	2OG-FeII_Oxy
evm.TU.Ga07G2156	82.1262	44.9914	81.9493	21.6147	9.52574	15.0531	69.689	15.3979	2.17365	1.67578e-06	6.60154e-05	Chr07	86468523	86470517	615	PF03162:Tyrosine phosphatase family	-
evm.TU.Ga13G0679	185.031	179.966	222.299	52.0719	33.8693	44.1557	195.765	43.3656	2.17202	8.4661e-16	2.24389e-13	Chr13	10267044	10268342	1299	-	-
evm.TU.Ga06G0263	76.1894	27.9947	33.91	8.8424	16.9346	5.01769	46.0314	10.2649	2.1706	0.000269616	0.00493126	Chr06	2375106	2375434	228	-	-
evm.TU.Ga02G1584	40.5684	57.989	57.4587	11.7899	19.0515	4.01415	52.0053	11.6185	2.16854	3.90765e-05	0.000984735	Chr02	96747461	96748930	1470	PF00067:Cytochrome P450	p450
novel.1495	20.7789	23.9954	28.2584	5.89493	7.40891	3.01061	24.3442	5.43815	2.16703	0.00114178	0.015265	Chr11	13249269	13257600	795	-	-
evm.TU.Ga03G2373	407.663	321.939	656.536	111.021	86.79	111.393	462.046	103.068	2.16408	5.99251e-16	1.61664e-13	Chr03	132312081	132315714	993	PF05770:Inositol 1, 3, 4-trisphosphate 5/6-kinase	-
evm.TU.Ga13G1929	258.252	512.902	407.862	83.5115	85.7316	94.3326	393.006	87.8586	2.16123	1.44218e-16	4.2721e-14	Chr13	110651319	110653182	1104	PF14226:non-haem dioxygenase in morphine synthesis N-terminal|PF03171:2OG-Fe(II) oxygenase superfamily	2OG-FeII_Oxy
evm.TU.Ga05G1785	40.5684	22.9956	35.7939	10.8074	9.52574	2.00708	33.1193	7.44673	2.15445	0.000678187	0.010256	Chr05	16273276	16273641	366	PF13833:EF-hand domain pair	-
evm.TU.Ga08G1646	32.6526	67.9871	98.9043	13.7548	22.2267	9.03184	66.5146	15.0045	2.15345	2.70093e-05	0.000722201	Chr08	106580698	106581462	765	PF00847:AP2 domain	AP2
evm.TU.Ga03G2287	35.621	26.9949	81.0073	14.7373	9.52574	8.0283	47.8744	10.7638	2.15265	0.000151045	0.00309202	Chr03	131047456	131048621	984	PF00141:Peroxidase	-
evm.TU.Ga09G2749	57.3894	20.996	16.0131	2.94747	6.35049	12.0425	31.4662	7.11347	2.14526	0.00267264	0.029111	Chr09	84393505	84397811	1011	PF14226:non-haem dioxygenase in morphine synthesis N-terminal|PF03171:2OG-Fe(II) oxygenase superfamily	2OG-FeII_Oxy
evm.TU.Ga03G0476	22.7579	47.9909	27.3164	8.8424	3.17525	10.0354	32.6884	7.35101	2.14518	0.000623472	0.00968047	Chr03	5804617	5805398	753	-	-
evm.TU.Ga10G2840	188	370.929	231.719	57.9668	89.9653	31.1097	263.549	59.6806	2.14489	1.24709e-09	1.00215e-07	Chr10	127342621	127347753	1452	PF00450:Serine carboxypeptidase	Peptidase_S10
evm.TU.Ga11G1935	148.421	176.966	238.312	44.212	42.3366	41.1451	187.9	42.5645	2.14275	5.09831e-14	1.02017e-11	Chr11	91177462	91178540	1050	PF00069:Protein kinase domain	Pkinase
evm.TU.Ga04G0849	85.0946	51.9901	38.6198	10.8074	21.1683	8.0283	58.5682	13.3347	2.14016	2.62866e-05	0.000707257	Chr04	23358460	23358813	354	PF02519:Auxin responsive protein	Auxin_inducible
evm.TU.Ga02G0461	144.463	137.974	187.447	65.8267	28.5772	12.0425	156.628	35.4821	2.13979	8.16042e-07	3.49245e-05	Chr02	7539611	7543070	609	PF03106:WRKY DNA -binding domain	WRKY
evm.TU.Ga03G0163	76.1894	43.9916	62.1684	19.6498	11.6426	10.0354	60.7831	13.7759	2.13842	3.40752e-06	0.000121844	Chr03	1451996	1455952	2133	PF03107:C1 domain|PF07649:C1-like domain	C1_3
evm.TU.Ga13G2641	205.81	59.9886	51.807	19.6498	27.5188	25.0884	105.869	24.0857	2.13666	2.06806e-05	0.000578043	Chr13	122298224	122299970	972	-	-
evm.TU.Ga05G0012	274.084	88.9831	435.179	97.2664	45.5118	39.138	266.082	60.6387	2.1332	0.00347868	0.0353306	Chr05	125614	126641	699	PF00010:Helix-loop-helix DNA-binding domain	HLH
evm.TU.Ga09G2253	19.7894	32.9937	18.8389	4.91244	9.52574	2.00708	23.874	5.48175	2.13023	0.00290568	0.0310779	Chr09	80136173	80136577	405	PF05938:Plant self-incompatibility protein S1	Self-incomp_S1
evm.TU.Ga11G2803	996.398	838.84	1017.3	174.883	183.106	295.04	950.847	217.676	2.12681	4.31767e-24	2.4159e-21	Chr11	111265378	111269633	2094	PF06507:Auxin response factor|PF02362:B3 DNA binding domain	Auxin_resp
evm.TU.Ga11G0647	4393.26	1570.7	1703.98	729.006	649.867	378.334	2555.98	585.736	2.12554	0.000124902	0.00263727	Chr11	10372917	10373214	198	-	-
evm.TU.Ga09G1706	145.452	212.959	429.527	58.9493	51.8623	70.2476	262.646	60.3531	2.12173	2.18124e-09	1.677e-07	Chr09	74883231	74883779	549	PF04520:Senescence regulator	-
evm.TU.Ga03G1451	87.0735	13.9973	113.975	16.7023	12.701	20.0708	71.6821	16.4913	2.11962	0.000422451	0.00703874	Chr03	92897616	92899799	573	PF04690:YABBY protein	YABBY
evm.TU.Ga05G0631	204.821	188.964	181.795	64.8442	25.402	42.1486	191.86	44.1316	2.11553	1.15686e-11	1.39262e-09	Chr05	5631113	5632369	759	PF03106:WRKY DNA -binding domain	WRKY
evm.TU.Ga08G0052	37.5999	56.9892	41.4456	13.7548	10.5842	7.02476	45.3449	10.4546	2.11504	2.69567e-05	0.000722073	Chr08	355901	356284	384	-	-
evm.TU.Ga13G1025	76.1894	43.9916	66.8781	17.6848	14.8178	11.0389	62.353	14.5138	2.10277	2.07888e-06	7.90107e-05	Chr13	37745614	37753348	1608	PF00067:Cytochrome P450	p450
evm.TU.Ga12G1137	1010.25	1321.75	1332.85	326.186	234.968	292.03	1221.62	284.395	2.10203	2.58903e-31	2.37053e-28	Chr12	13574624	13575697	1074	PF00847:AP2 domain|PF02362:B3 DNA binding domain	B3
novel.971	80.1472	56.9892	63.1103	15.7198	22.2267	9.03184	66.7489	15.6595	2.09593	1.59089e-06	6.2917e-05	Chr07	81908198	81912663	1437	-	-
evm.TU.Ga11G2922	553.115	305.942	303.306	73.6866	81.498	117.414	387.454	90.8662	2.09188	1.56062e-13	2.79019e-11	Chr11	113135610	113135978	369	PF15699:NPR1 interacting	-
evm.TU.Ga04G0651	1526.76	3472.34	3144.21	644.512	668.918	599.112	2714.44	637.514	2.09019	4.12336e-18	1.36909e-15	Chr04	13019892	13021292	1401	PF02458:Transferase family	-
evm.TU.Ga02G1320	104.884	56.9892	79.1234	25.5447	23.2851	8.0283	80.3322	18.9527	2.08444	3.78047e-06	0.000132977	Chr02	91340722	91341228	507	-	-
evm.TU.Ga11G2923	36.6105	123.976	65.9362	26.5272	12.701	14.0495	75.5077	17.7592	2.08416	3.8378e-05	0.000971183	Chr11	113156774	113157178	405	PF15699:NPR1 interacting	-
evm.TU.Ga08G2719	1135.91	1426.73	1002.23	294.747	246.611	300.058	1188.29	280.472	2.08224	1.48252e-31	1.39982e-28	Chr08	127336972	127338429	1458	PF08263:Leucine rich repeat N-terminal domain|PF13855:Leucine rich repeat	LRRNT_2
evm.TU.Ga01G2741	397.768	400.924	581.18	122.811	110.075	93.329	459.957	108.738	2.08085	1.46517e-20	5.825e-18	Chr01	111864235	111866402	732	PF04640:PLATZ transcription factor	-
evm.TU.Ga08G2398	129.621	221.958	202.518	56.9843	37.0445	37.1309	184.699	43.7199	2.07684	1.98208e-11	2.3123e-09	Chr08	123675215	123675706	492	-	-
evm.TU.Ga12G1050	540.252	575.89	735.659	137.548	98.4326	202.715	617.267	146.232	2.07665	3.00507e-17	9.45814e-15	Chr12	11380107	11381385	747	PF03330:Rare lipoprotein A (RlpA)-like double-psi beta-barrel|PF01357:Pollen allergen	-
novel.562	191.958	149.971	207.228	47.1594	58.2128	25.0884	183.052	43.4869	2.07623	4.46935e-11	4.85761e-09	Chr05	22136719	22141480	4755	PF00665:Integrase core domain|PF07727:Reverse transcriptase (RNA-dependent DNA polymerase)	RVT_2
novel.2020	66.2946	102.98	62.1684	11.7899	30.694	13.046	77.1478	18.51	2.0655	4.38063e-06	0.000148887	tig00014076	5266	12707	2948	PF00078:Reverse transcriptase (RNA-dependent DNA polymerase)|PF03732:Retrotransposon gag protein|PF08284:Retroviral aspartyl protease	Retrotrans_gag
evm.TU.Ga06G0450	674.82	2121.6	1838.68	427.383	300.59	380.341	1545.03	369.438	2.06414	3.30984e-05	0.000858428	Chr06	6058270	6059801	900	PF02365:No apical meristem (NAM) protein	NAM
evm.TU.Ga08G1269	3446.33	2069.61	1776.51	669.075	481.579	598.109	2430.82	582.921	2.05973	1.69576e-19	6.48574e-17	Chr08	80543746	80545059	1047	PF14226:non-haem dioxygenase in morphine synthesis N-terminal|PF03171:2OG-Fe(II) oxygenase superfamily	2OG-FeII_Oxy
evm.TU.Ga05G2777	25.7263	27.9947	30.1423	4.91244	4.23366	11.0389	27.9544	6.72834	2.05204	0.001018	0.0140516	Chr05	28318473	28320172	288	-	-
evm.TU.Ga07G1664	111.81	172.967	206.286	37.3346	50.8039	31.1097	163.688	39.7494	2.04478	3.15822e-10	2.94524e-08	Chr07	37077117	37078565	828	PF00249:Myb-like DNA-binding domain	Myb_DNA-binding
evm.TU.Ga11G0645	48.4841	56.9892	48.9812	6.87742	20.1099	11.0389	51.4848	12.6754	2.02979	2.9938e-05	0.000787951	Chr11	10297555	10304697	3648	PF00931:NB-ARC domain|PF01582:TIR domain|PF07725:Leucine Rich Repeat	TIR
evm.TU.Ga03G2431	1625.7	4166.21	2703.38	569.843	727.131	789.784	2831.76	695.586	2.02546	8.56714e-15	1.90703e-12	Chr03	132877979	132879711	1077	PF00107:Zinc-binding dehydrogenase|PF08240:Alcohol dehydrogenase GroES-like domain	ADH_N
evm.TU.Ga03G0325	185.031	237.955	235.486	63.8618	37.0445	61.2158	219.491	54.0407	2.01908	1.02501e-13	1.88846e-11	Chr03	3596123	3597116	675	PF13417:Glutathione S-transferase, N-terminal domain|PF13410:Glutathione S-transferase, C-terminal domain	-
evm.TU.Ga03G0781	55.4104	88.9831	85.717	21.6147	21.1683	14.0495	76.7035	18.9442	2.01842	4.74535e-07	2.17244e-05	Chr03	12676228	12678107	666	PF00107:Zinc-binding dehydrogenase	ADH_zinc_N
evm.TU.Ga11G0391	268.147	272.948	298.597	55.0194	88.9069	65.23	279.897	69.7187	2.00836	2.71852e-17	8.64633e-15	Chr11	5211883	5213188	1125	PF00249:Myb-like DNA-binding domain	Myb_DNA-binding
evm.TU.Ga07G0556	206.8	283.946	183.679	54.0369	38.1029	75.2653	224.808	55.8017	2.00783	1.05737e-11	1.27794e-09	Chr07	5947415	5951494	1221	PF01698:Floricaula / Leafy protein	-
evm.TU.Ga07G1002	619.41	1531.71	709.285	279.027	218.033	216.764	953.468	237.941	2.00214	2.88109e-12	4.01013e-10	Chr07	13684767	13688100	1548	PF00067:Cytochrome P450	p450
evm.TU.Ga03G0266	141.495	34.9933	17.897	21.6147	14.8178	12.0425	64.7949	16.1583	2.00172	0.00189395	0.0225121	Chr03	2737056	2737758	234	-	-
novel.418	159.305	199.962	161.073	46.177	49.7455	34.1203	173.447	43.3476	2.00132	4.37495e-13	7.30327e-11	Chr04	10776008	10780637	3863	-	-
evm.TU.Ga09G2095	37.5999	41.992	32.9681	10.8074	2.11683	15.0531	37.52	9.32576	2.00015	0.000792975	0.0115766	Chr09	78718051	78718224	174	-	-
evm.TU.Ga01G2573	20.7789	28.9945	80.0654	8.8424	12.701	11.0389	43.2796	10.8608	1.99865	0.000944285	0.0133014	Chr01	109704295	109706019	945	PF00106:short chain dehydrogenase	adh_short
evm.TU.Ga03G1321	75.1999	165.968	48.9812	24.5622	22.2267	26.092	96.7165	24.2936	1.99144	1.19135e-05	0.000358533	Chr03	76346258	76346662	405	PF16845:Aspartic acid proteinase inhibitor	-
evm.TU.Ga01G1050	78.1683	24.9952	30.1423	9.82489	13.7594	10.0354	44.4353	11.2066	1.98915	0.000553108	0.00879587	Chr01	18447186	18447528	249	-	-
evm.TU.Ga04G0775	176.126	116.978	167.666	36.3521	37.0445	43.1521	153.59	38.8496	1.98332	1.94271e-11	2.27516e-09	Chr04	19697635	19698669	1035	-	-
evm.TU.Ga05G1250	1742.46	2117.6	2638.39	488.297	545.084	612.158	2166.15	548.513	1.98172	3.67468e-29	2.64358e-26	Chr05	11061259	11062122	447	PF00226:DnaJ domain	DnaJ
evm.TU.Ga12G0623	80.1472	19.9962	31.0842	11.7899	6.35049	15.0531	43.7425	11.0645	1.97929	0.00134336	0.0170904	Chr12	5553504	5554427	924	PF13912:C2H2-type zinc finger	-
evm.TU.Ga08G2914	301.789	650.876	649.942	110.039	138.652	159.563	534.203	136.085	1.97332	1.82871e-12	2.58198e-10	Chr08	128889242	128890354	762	PF05608:Protein of unknown function (DUF778)	-
evm.TU.Ga12G1150	38.5894	40.9922	90.4268	17.6848	13.7594	12.0425	56.6695	14.4955	1.9675	7.4534e-05	0.00170868	Chr12	13840361	13841377	1017	PF07859:alpha/beta hydrolase fold	Abhydrolase_3
evm.TU.Ga03G0387	59.3683	65.9874	76.2976	16.7023	14.8178	20.0708	67.2178	17.197	1.96579	7.25371e-07	3.15808e-05	Chr03	4297792	4298352	561	PF13302:Acetyltransferase (GNAT) domain	-
evm.TU.Ga05G3305	754.967	802.847	737.543	180.778	212.741	194.686	765.119	196.069	1.96501	1.91813e-35	2.41485e-32	Chr05	43150474	43151920	1365	PF00201:UDP-glucoronosyl and UDP-glucosyl transferase	UDPGT
evm.TU.Ga11G3340	48.4841	43.9916	56.5167	20.6323	8.46732	9.03184	49.6642	12.7105	1.96091	6.56036e-05	0.00152831	Chr11	117850300	117851469	957	PF02365:No apical meristem (NAM) protein	NAM
novel.265	285.957	402.923	322.145	67.7917	132.302	61.2158	337.009	87.1031	1.95475	9.99599e-12	1.21786e-09	Chr02	97979450	97980766	944	-	-
evm.TU.Ga11G3169	119.726	163.969	194.983	32.4221	33.8693	57.2017	159.559	41.1644	1.95439	1.32203e-09	1.05675e-07	Chr11	116344426	116345473	864	PF14299:Phloem protein 2	-
evm.TU.Ga14G2173	342.357	299.943	334.391	80.5641	89.9653	82.2901	325.564	84.2731	1.95068	1.08427e-21	4.88972e-19	tig00018630	1124446	1125324	780	PF00249:Myb-like DNA-binding domain	Myb_DNA-binding
evm.TU.Ga03G2098	100.926	118.977	146.943	33.4046	24.3435	37.1309	122.282	31.6264	1.94925	1.54779e-09	1.21156e-07	Chr03	127824377	127825212	378	-	-
evm.TU.Ga05G1103	498.694	439.916	495.463	140.496	113.25	118.417	478.025	124.055	1.94518	1.09332e-25	6.60694e-23	Chr05	9490020	9493321	657	PF03641:Possible lysine decarboxylase	-
evm.TU.Ga11G3810	567.957	470.91	833.622	198.463	156.645	132.467	624.163	162.525	1.94118	6.57636e-16	1.75845e-13	Chr11	121819965	121821265	759	PF04640:PLATZ transcription factor	-
evm.TU.Ga03G1938	38.5894	17.9966	24.4906	10.8074	4.23366	6.02123	27.0255	7.02075	1.93828	0.00288813	0.0309559	Chr03	123285296	123290420	2283	PF08700:Vps51/Vps67|PF16528:Exocyst component 84 C-terminal	-
evm.TU.Ga08G2626	98.9472	88.9831	71.5879	21.6147	16.9346	29.1026	86.506	22.5507	1.93672	1.54014e-07	7.95476e-06	Chr08	126381255	126382702	1080	PF03171:2OG-Fe(II) oxygenase superfamily|PF14226:non-haem dioxygenase in morphine synthesis N-terminal	2OG-FeII_Oxy
evm.TU.Ga11G2374	115.768	228.956	186.505	71.7217	35.9861	31.1097	177.077	46.2725	1.93371	8.43052e-08	4.65682e-06	Chr11	103563958	103564686	729	PF05678:VQ motif	-
evm.TU.Ga03G0366	92.0209	104.98	109.266	31.4396	31.7525	17.0601	102.089	26.7507	1.93351	2.45325e-08	1.55073e-06	Chr03	4099015	4100451	1437	PF00201:UDP-glucoronosyl and UDP-glucosyl transferase	UDPGT
evm.TU.Ga11G4040	106.863	84.9838	106.44	41.2645	8.46732	28.0991	99.4289	25.9436	1.93249	9.33064e-06	0.000290345	Chr11	123702950	123709214	597	PF01486:K-box region|PF00319:SRF-type transcription factor (DNA-binding and dimerisation domain)	SRF-TF
evm.TU.Ga12G0899	146.442	139.973	88.5429	53.0544	30.694	15.0531	124.986	32.9338	1.92172	2.22526e-06	8.39403e-05	Chr12	9057546	9102231	828	PF03083:Sugar efflux transporter for intercellular exchange	-
evm.TU.Ga04G1953	51.4525	86.9834	117.743	15.7198	39.1614	13.046	85.3931	22.6424	1.92139	4.47152e-05	0.00109932	Chr04	96100050	96100442	393	PF05678:VQ motif	-
evm.TU.Ga03G2539	34.6315	18.9964	38.6198	7.85991	9.52574	7.02476	30.7492	8.1368	1.92124	0.0011194	0.0150591	Chr03	133908758	133909420	663	-	-
evm.TU.Ga13G0812	76.1894	87.9833	97.9623	22.5972	32.8109	14.0495	87.3783	23.1525	1.92042	5.11745e-07	2.32168e-05	Chr13	14025939	14027830	1380	PF01490:Transmembrane amino acid transporter protein	Aa_trans
evm.TU.Ga05G2669	389.852	722.862	474.741	131.653	103.725	184.651	529.152	140.01	1.91717	7.21141e-13	1.13486e-10	Chr05	26776182	26779110	1677	PF13347:MFS/sugar transport protein	-
evm.TU.Ga03G2209	24.7368	34.9933	107.382	13.7548	9.52574	21.0743	55.704	14.785	1.91338	0.00121918	0.0160303	Chr03	129926121	129927860	1308	PF05705:Eukaryotic protein of unknown function (DUF829)	-
evm.TU.Ga09G1147	293.873	463.912	503.941	109.056	107.958	118.417	420.575	111.811	1.91143	5.26528e-16	1.44628e-13	Chr09	65491573	65492418	846	PF04857:CAF1 family ribonuclease	CAF1
evm.TU.Ga11G0145	568.946	377.928	352.288	111.021	97.3742	137.485	433.054	115.293	1.90831	2.09483e-15	5.2746e-13	Chr11	1272908	1273225	318	-	-
evm.TU.Ga03G2421	1072.59	1930.63	2476.37	549.211	492.163	421.486	1826.53	487.62	1.90533	9.6354e-15	2.12506e-12	Chr03	132743060	132745054	1797	PF03321:GH3 auxin-responsive promoter	-
evm.TU.Ga11G3517	333.452	237.955	358.881	100.214	70.9138	77.2724	310.096	82.8	1.90392	8.12466e-15	1.83303e-12	Chr11	119373167	119373676	510	PF00226:DnaJ domain	DnaJ
evm.TU.Ga03G1596	29.6842	13.9973	28.2584	6.87742	6.35049	6.02123	23.98	6.41638	1.90259	0.00379387	0.0376706	Chr03	105085338	105087192	1587	PF04043:Plant invertase/pectin methylesterase inhibitor|PF01095:Pectinesterase	-
evm.TU.Ga05G2643	558.062	452.914	1048.39	187.655	168.288	195.69	686.454	183.878	1.90057	2.51712e-12	3.53743e-10	Chr05	26493529	26494992	888	PF07732:Multicopper oxidase|PF00394:Multicopper oxidase	-
evm.TU.Ga03G2404	367.094	842.84	634.871	128.706	202.157	165.584	614.935	165.482	1.89457	7.58579e-12	9.39364e-10	Chr03	132603746	132604486	651	PF03195:Protein of unknown function DUF260	-
evm.TU.Ga11G3387	50.4631	59.9886	54.6328	13.7548	9.52574	21.0743	55.0282	14.785	1.89255	2.3413e-05	0.000640708	Chr11	118239357	118239929	573	-	-
evm.TU.Ga07G0159	209.768	87.9833	140.35	38.3171	33.8693	46.1627	146.034	39.4497	1.88744	1.00792e-07	5.4774e-06	Chr07	1748855	1750809	765	PF00249:Myb-like DNA-binding domain	Myb_DNA-binding
evm.TU.Ga02G1569	21.7684	63.9878	22.6067	13.7548	8.46732	7.02476	36.121	9.74897	1.88562	0.00243582	0.0271257	Chr02	96469768	96470259	492	PF14009:Domain of unknown function (DUF4228)	-
evm.TU.Ga02G0187	105.874	141.973	129.988	31.4396	43.395	28.0991	125.945	34.3112	1.87884	1.85642e-09	1.44195e-07	Chr02	1517697	1518545	849	PF01151:GNS1/SUR4 family	ELO
evm.TU.Ga13G2591	165.242	129.975	107.382	37.3346	34.9277	37.1309	134.2	36.4644	1.87876	6.67451e-10	5.79512e-08	Chr13	121722240	121722743	504	-	-
evm.TU.Ga05G2243	172.168	133.975	138.466	42.247	26.4604	52.184	148.203	40.2971	1.87572	1.35824e-09	1.08132e-07	Chr05	20820258	20825013	1368	PF00450:Serine carboxypeptidase	Peptidase_S10
evm.TU.Ga06G2048	149.41	164.969	178.97	37.3346	62.4465	35.1238	164.45	44.9683	1.87465	1.79541e-10	1.76705e-08	Chr06	124157385	124158368	288	-	-
evm.TU.Ga12G2863	32.6526	72.9861	116.801	19.6498	22.2267	19.0672	74.1466	20.3146	1.86984	9.21231e-05	0.00203596	Chr12	102318357	102319424	1068	-	-
evm.TU.Ga01G0205	69.263	58.9888	38.6198	19.6498	19.0515	7.02476	55.6239	15.242	1.86795	0.000126198	0.0026609	Chr01	1493227	1527351	2706	PF00931:NB-ARC domain|PF13855:Leucine rich repeat	NB-ARC
evm.TU.Ga11G0787	14.8421	28.9945	22.6067	7.85991	5.29208	5.01769	22.1478	6.05656	1.86772	0.00557217	0.0497086	Chr11	13394525	13396371	1269	-	-
evm.TU.Ga06G0788	1306.1	583.889	859.054	215.165	285.772	252.892	916.349	251.276	1.86705	1.8341e-13	3.24079e-11	Chr06	14454886	14456979	2094	PF00221:Aromatic amino acid lyase	-
evm.TU.Ga13G2721	2491.49	1621.69	3021.76	605.213	927.172	429.514	2378.31	653.966	1.86308	9.73279e-13	1.47777e-10	Chr13	123016245	123025203	1752	PF13537:Glutamine amidotransferase domain|PF00733:Asparagine synthase	-
evm.TU.Ga01G1471	392.82	268.949	309.9	96.2839	37.0445	133.471	323.89	88.933	1.86265	5.04326e-08	2.97247e-06	Chr01	47552272	47556342	1482	PF00067:Cytochrome P450	p450
evm.TU.Ga04G1149	263.2	463.912	563.283	110.039	147.12	98.3467	430.132	118.502	1.86118	2.21803e-11	2.53855e-09	Chr04	68215436	68216628	885	PF01344:Kelch motif	Kelch_1
evm.TU.Ga09G0289	482.862	537.898	843.983	273.132	142.886	97.3432	621.581	171.12	1.86032	3.86601e-09	2.83523e-07	Chr09	7691414	7692982	1569	PF14363:Domain associated at C-terminal with AAA|PF00004:ATPase family associated with various cellular activities (AAA)	AAA
evm.TU.Ga02G1411	35.621	33.9935	51.807	12.7724	12.701	8.0283	40.4738	11.1672	1.85975	0.000247958	0.00461618	Chr02	93474607	93477832	1152	PF00249:Myb-like DNA-binding domain|PF14379:MYB-CC type transfactor, LHEQLE motif	Myb_DNA-binding
evm.TU.Ga07G0656	20.7789	97.9814	47.0973	9.82489	17.9931	18.0637	55.2858	15.2939	1.85542	0.00117728	0.0156221	Chr07	7350841	7353837	1587	PF00067:Cytochrome P450	p450
evm.TU.Ga05G0275	64.3157	33.9935	70.6459	17.6848	24.3435	5.01769	56.3184	15.682	1.84889	0.000560255	0.00888624	Chr05	2447207	2450314	3018	PF00069:Protein kinase domain|PF13855:Leucine rich repeat	Pkinase
evm.TU.Ga08G0138	108.842	77.9852	108.324	38.3171	27.5188	16.0566	98.3836	27.2975	1.84879	8.37376e-07	3.56859e-05	Chr08	1069195	1069629	264	-	-
novel.2069	201.852	327.938	238.312	75.6516	83.6148	54.191	256.034	71.1525	1.84807	6.8678e-12	8.57482e-10	tig00019629	371447	372935	1076	-	-
evm.TU.Ga12G2310	20.7789	20.996	27.3164	5.89493	4.23366	9.03184	23.0304	6.38681	1.84777	0.00451787	0.0427655	Chr12	83312722	83313267	546	PF00847:AP2 domain	AP2
novel.700	29.6842	128.975	41.4456	5.89493	33.8693	16.0566	66.7017	18.6069	1.84619	0.00326575	0.0338623	Chr05	88686297	88687516	964	-	-
evm.TU.Ga12G2442	105.874	39.9924	88.5429	24.5622	31.7525	9.03184	78.1363	21.7822	1.84585	0.000179354	0.00354453	Chr12	92008235	92009570	1089	PF03492:SAM dependent carboxyl methyltransferase	-
evm.TU.Ga04G0125	198.884	227.957	261.861	58.9493	71.9722	61.2158	229.567	64.0458	1.84347	1.74665e-14	3.69055e-12	Chr04	1281577	1283299	1650	PF00067:Cytochrome P450	p450
evm.TU.Ga13G1407	101.916	101.981	132.814	23.5797	45.5118	25.0884	112.237	31.3933	1.84319	1.14119e-07	6.12453e-06	Chr13	87895072	87898262	1710	PF07887:Calmodulin binding protein-like	-
evm.TU.Ga08G2450	1048.84	2353.55	4053.19	561.983	877.426	641.261	2485.19	693.557	1.84136	0.000671634	0.0101721	Chr08	124288228	124291532	2619	PF01477:PLAT/LH2 domain|PF00305:Lipoxygenase	Lipoxygenase
evm.TU.Ga10G2638	640.188	786.85	869.416	203.375	231.793	206.729	765.485	213.966	1.8397	2.3813e-25	1.4108e-22	Chr10	125449079	125449830	363	PF09425:Divergent CCT motif|PF06200:tify domain	Zim
evm.TU.Ga12G2139	126.652	114.978	194.983	40.282	27.5188	54.191	145.538	40.664	1.83815	5.29205e-08	3.10484e-06	Chr12	62464275	62465801	1098	PF00107:Zinc-binding dehydrogenase|PF08240:Alcohol dehydrogenase GroES-like domain	ADH_N
evm.TU.Ga05G2366	558.062	1140.78	1216.05	258.394	312.232	245.867	971.632	272.165	1.83638	4.87694e-13	7.96523e-11	Chr05	22191653	22192762	657	-	-
evm.TU.Ga05G1140	52.442	82.9842	114.917	20.6323	28.5772	21.0743	83.4479	23.4279	1.83588	5.89772e-06	0.00019518	Chr05	9952753	9954312	1560	PF00069:Protein kinase domain	Pkinase
evm.TU.Ga11G2237	68.2736	75.9855	71.5879	23.5797	11.6426	25.0884	71.949	20.1036	1.8347	4.01455e-06	0.000139425	Chr11	100902122	100902399	201	-	-
evm.TU.Ga08G1026	561.031	642.878	1081.35	193.55	240.26	207.732	761.754	213.848	1.83354	2.34507e-14	4.85316e-12	Chr08	41299587	41302214	2436	PF00982:Glycosyltransferase family 20|PF02358:Trehalose-phosphatase	-
evm.TU.Ga01G2081	2547.89	3974.24	4322.59	854.765	1438.39	750.646	3614.91	1014.6	1.83337	3.88124e-14	7.92375e-12	Chr01	98867461	98868066	606	PF04043:Plant invertase/pectin methylesterase inhibitor	-
evm.TU.Ga08G0109	736.167	932.823	904.268	236.78	247.669	239.846	857.752	241.431	1.82918	3.26323e-29	2.40484e-26	Chr08	794862	795413	552	PF03168:Late embryogenesis abundant protein	-
novel.1815	26.7157	47.9909	37.6778	10.8074	19.0515	2.00708	37.4615	10.622	1.82424	0.00396043	0.0389331	Chr13	3907079	3909081	2003	-	-
evm.TU.Ga06G0213	35.621	51.9901	31.0842	6.87742	17.9931	9.03184	39.5651	11.3008	1.814	0.000811292	0.0117682	Chr06	1879848	1880554	663	PF00847:AP2 domain	AP2
novel.105	125.663	47.9909	74.4137	20.6323	23.2851	27.0955	82.6892	23.671	1.80481	2.3068e-05	0.00063479	Chr01	18019861	18025923	856	-	-
evm.TU.Ga11G3666	121.705	244.953	131.872	44.212	40.2198	58.2052	166.177	47.5457	1.80397	7.27287e-08	4.09218e-06	Chr11	120610397	120611194	798	PF00847:AP2 domain	AP2
evm.TU.Ga06G1526	102.905	125.976	138.466	44.212	34.9277	26.092	122.449	35.0772	1.803	1.41527e-08	9.43985e-07	Chr06	91743237	91743404	168	-	-
evm.TU.Ga02G1790	102.905	80.9846	62.1684	24.5622	13.7594	32.1132	82.0194	23.4783	1.80038	8.1366e-06	0.000257432	Chr02	98876760	98877488	729	-	-
evm.TU.Ga07G0366	286.947	382.927	496.405	84.494	87.8484	162.573	388.76	111.639	1.79989	2.81087e-10	2.6624e-08	Chr07	3800948	3801325	378	-	-
evm.TU.Ga04G0532	77.1788	110.979	127.163	38.3171	30.694	22.0778	105.107	30.363	1.79125	4.06701e-07	1.89053e-05	Chr04	8718348	8721074	1344	PF07687:Peptidase dimerisation domain|PF01546:Peptidase family M20/M25/M40	Peptidase_M20
evm.TU.Ga04G1266	135.558	110.979	169.55	38.3171	37.0445	45.1592	138.696	40.1736	1.78787	2.31875e-09	1.7782e-07	Chr04	77371482	77373118	618	PF02365:No apical meristem (NAM) protein	NAM
evm.TU.Ga09G0285	1764.23	1701.68	2163.65	698.549	392.672	538.9	1876.52	543.374	1.78748	5.76243e-19	2.04837e-16	Chr09	7609862	7611430	1569	PF14363:Domain associated at C-terminal with AAA|PF00004:ATPase family associated with various cellular activities (AAA)	AAA
evm.TU.Ga08G0498	46.5052	38.9926	27.3164	10.8074	17.9931	4.01415	37.6047	10.9382	1.78639	0.00199592	0.0233747	Chr08	5825742	5825894	153	-	-
evm.TU.Ga05G3918	459.115	1260.76	463.437	242.675	257.195	133.471	727.771	211.113	1.78548	0.00160737	0.0197667	Chr05	90010391	90011019	192	-	-
evm.TU.Ga03G2032	28.6947	37.9928	51.807	14.7373	11.6426	8.0283	39.4982	11.4694	1.78416	0.000602075	0.00939653	Chr03	126272002	126272272	240	-	-
evm.TU.Ga03G0605	111.81	75.9855	78.1815	23.5797	31.7525	22.0778	88.6591	25.8033	1.78291	7.70689e-07	3.32663e-05	Chr03	8775479	8777614	1458	PF13347:MFS/sugar transport protein	-
evm.TU.Ga05G2207	41.5578	64.9876	74.4137	23.5797	19.0515	10.0354	60.3197	17.5555	1.78091	9.28934e-05	0.00205024	Chr05	20499693	20501678	930	PF00319:SRF-type transcription factor (DNA-binding and dimerisation domain)	SRF-TF
evm.TU.Ga08G2374	405.684	306.942	289.177	103.161	65.6217	122.432	333.934	97.0715	1.78042	3.72472e-12	5.00188e-10	Chr08	123408471	123414172	843	PF04852:Protein of unknown function (DUF640)	-
evm.TU.Ga02G0227	69.263	175.967	139.408	48.1419	28.5772	35.1238	128.212	37.281	1.77992	3.21964e-06	0.000115673	Chr02	2005739	2006755	1017	PF00069:Protein kinase domain	Pkinase
evm.TU.Ga09G0660	1169.56	721.863	752.614	293.764	257.195	220.778	881.344	257.246	1.77631	1.26963e-16	3.79819e-14	Chr09	46501183	46501464	282	-	-
evm.TU.Ga13G1570	218.673	369.93	263.745	87.4415	103.725	58.2052	284.116	83.1238	1.77413	1.81241e-10	1.77799e-08	Chr13	100451218	100451566	237	-	-
evm.TU.Ga03G1129	149.41	126.976	136.582	47.1594	49.7455	24.0849	137.656	40.33	1.7725	2.29842e-08	1.46707e-06	Chr03	49331315	49332077	615	PF05142:Domain of unknown function (DUF702)	-
evm.TU.Ga02G1284	100.926	66.9873	61.2265	20.6323	28.5772	18.0637	76.38	22.4244	1.77037	7.17685e-06	0.000231924	Chr02	90292056	90292280	225	-	-
evm.TU.Ga02G0444	141.495	388.926	382.43	71.7217	127.01	69.2441	304.283	89.3252	1.76997	7.38207e-07	3.19555e-05	Chr02	6962030	6962272	243	-	-
evm.TU.Ga03G2309	2462.8	3065.42	2546.08	953.996	591.654	822.901	2691.43	789.517	1.76885	3.29022e-22	1.55334e-19	Chr03	131272918	131275437	2046	PF01061:ABC-2 type transporter|PF00005:ABC transporter	ABC2_membrane
evm.TU.Ga05G2677	763.872	561.893	650.884	202.393	224.384	153.541	658.883	193.439	1.7688	6.08745e-19	2.13875e-16	Chr05	26903128	26906184	2931	PF00069:Protein kinase domain|PF08263:Leucine rich repeat N-terminal domain|PF13855:Leucine rich repeat	Pkinase
evm.TU.Ga13G0132	249.347	402.923	351.346	121.829	96.3158	76.2689	334.539	98.1377	1.7687	3.18214e-12	4.38292e-10	Chr13	1384846	1387724	1851	PF00854:POT family	-
evm.TU.Ga03G0245	148.421	129.975	94.1945	22.5972	32.8109	54.191	124.197	36.533	1.76513	9.49643e-07	3.94683e-05	Chr03	2422456	2422832	330	PF16845:Aspartic acid proteinase inhibitor	-
evm.TU.Ga01G0631	303.768	276.947	229.835	94.3189	52.9208	91.3219	270.183	79.5205	1.76171	1.00591e-11	1.22062e-09	Chr01	8332255	8332788	534	PF00046:Homeobox domain	Homeobox
evm.TU.Ga03G2675	133.579	160.969	113.033	45.1945	34.9277	40.1415	135.861	40.0879	1.75862	2.60425e-09	1.96718e-07	Chr03	134814140	134815805	783	PF03330:Rare lipoprotein A (RlpA)-like double-psi beta-barrel|PF01357:Pollen allergen	-
evm.TU.Ga12G0873	93.0104	44.9914	66.8781	26.5272	20.1099	14.0495	68.2933	20.2289	1.75441	5.54601e-05	0.00132155	Chr12	8541401	8544048	1617	PF00262:Calreticulin family	-
evm.TU.Ga09G1822	282.989	155.97	167.666	57.9668	67.7386	54.191	202.209	59.9655	1.7543	2.76885e-09	2.08111e-07	Chr09	75908378	75909802	471	-	-
evm.TU.Ga10G1913	798.504	511.903	598.135	224.99	171.463	169.598	636.181	188.684	1.75278	1.86795e-16	5.47963e-14	Chr10	106252094	106254873	1794	PF00854:POT family	-
evm.TU.Ga12G0117	38.5894	39.9924	44.2714	11.7899	12.701	12.0425	40.9511	12.1778	1.75064	0.000219747	0.00419435	Chr12	955262	956017	756	PF00847:AP2 domain	AP2
evm.TU.Ga13G0189	292.884	432.918	791.234	129.688	129.127	192.679	505.679	150.498	1.74866	1.94113e-08	1.26288e-06	Chr13	1820439	1821839	1401	PF07014:Hs1pro-1 protein C-terminus|PF07231:Hs1pro-1 N-terminus	-
evm.TU.Ga10G2608	44.5262	22.9956	44.2714	12.7724	7.40891	13.046	37.2644	11.0757	1.74755	0.00122531	0.0160822	Chr10	125074061	125075590	1530	PF01764:Lipase (class 3)	Lipase_3
evm.TU.Ga10G0277	73.2209	45.9912	51.807	8.8424	22.2267	20.0708	57.0064	17.0466	1.74583	0.000154803	0.00315612	Chr10	3727935	3728282	348	PF08137:DVL family	-
evm.TU.Ga05G2281	277.052	251.952	334.391	121.829	59.2712	76.2689	287.798	85.7896	1.74399	1.44884e-10	1.44478e-08	Chr05	21153526	21156486	1647	PF01490:Transmembrane amino acid transporter protein	Aa_trans
evm.TU.Ga12G0386	556.083	266.949	285.409	62.8793	132.302	136.481	369.481	110.554	1.74168	1.14079e-07	6.12453e-06	Chr12	3197592	3199505	1560	PF13178:Protein of unknown function (DUF4005)	-
evm.TU.Ga10G2146	346.315	430.918	324.029	121.829	133.36	74.2618	367.087	109.817	1.74167	9.57621e-13	1.46134e-10	Chr10	112942674	112946113	1944	PF01740:STAS domain|PF00916:Sulfate permease family	Sulfate_transp
evm.TU.Ga10G2807	673.831	375.928	565.167	155.233	205.333	124.439	538.309	161.668	1.73649	4.13165e-12	5.40423e-10	Chr10	127084466	127085187	561	PF00010:Helix-loop-helix DNA-binding domain	HLH
evm.TU.Ga11G0577	29.6842	66.9873	72.5298	32.4221	3.17525	15.0531	56.4004	16.8835	1.7343	0.00462126	0.0432996	Chr11	8651915	8654288	402	-	-
evm.TU.Ga12G1351	94.9893	93.9821	65.9362	25.5447	40.2198	11.0389	84.9692	25.6011	1.73414	5.70836e-05	0.00135383	Chr12	18173995	18174393	399	-	-
evm.TU.Ga12G1407	55.4104	31.9939	74.4137	22.5972	20.1099	6.02123	53.9393	16.2428	1.73325	0.00106902	0.0145826	Chr12	19664679	19665796	1044	PF00847:AP2 domain	AP2
evm.TU.Ga11G2746	59.3683	188.964	161.073	35.3696	51.8623	36.1274	136.468	41.1198	1.7324	1.8535e-05	0.000523887	Chr11	110365869	110374701	510	PF04927:Seed maturation protein	-
evm.TU.Ga02G1600	558.062	544.896	574.587	132.636	263.545	111.393	559.182	169.191	1.72652	1.43129e-10	1.43694e-08	Chr02	97104504	97104987	282	-	-
evm.TU.Ga09G0314	53.4315	44.9914	29.2003	13.7548	14.8178	10.0354	42.5411	12.8693	1.72496	0.000490857	0.00797379	Chr09	8365387	8366138	558	PF14299:Phloem protein 2	-
evm.TU.Ga05G4004	231.536	316.94	169.55	66.8092	74.0891	76.2689	239.342	72.389	1.72485	2.95764e-10	2.79266e-08	Chr05	92092503	92092841	339	PF13833:EF-hand domain pair	-
evm.TU.Ga12G0488	372.042	217.959	231.719	95.3014	80.4395	73.2583	273.906	82.9997	1.7218	1.01025e-10	1.0418e-08	Chr12	4183215	4184899	1053	PF00300:Histidine phosphatase superfamily (branch 1)	-
evm.TU.Ga03G0912	56.3999	29.9943	32.9681	18.6673	8.46732	9.03184	39.7874	12.0555	1.71766	0.00151979	0.0189441	Chr03	18236957	18237655	579	-	-
evm.TU.Ga05G2549	377.978	243.954	367.359	115.934	106.9	78.276	329.764	100.37	1.71642	4.01521e-12	5.27477e-10	Chr05	24775967	24796189	2250	PF07645:Calcium-binding EGF domain|PF13947:Wall-associated receptor kinase galacturonan-binding|PF00069:Protein kinase domain	Pkinase
evm.TU.Ga10G0061	95.9788	223.957	312.726	69.7567	73.0306	50.1769	210.887	64.3214	1.71405	3.44575e-06	0.00012292	Chr10	642224	646142	1062	PF14226:non-haem dioxygenase in morphine synthesis N-terminal|PF03171:2OG-Fe(II) oxygenase superfamily	2OG-FeII_Oxy
evm.TU.Ga12G2464	35.621	56.9892	23.5486	10.8074	12.701	12.0425	38.7196	11.8503	1.70747	0.00140327	0.0177331	Chr12	92601084	92601863	633	-	-
evm.TU.Ga08G1271	343.347	339.935	299.539	99.2313	133.36	69.2441	327.607	100.612	1.70485	3.26494e-12	4.44382e-10	Chr08	80686285	80686918	399	-	-
evm.TU.Ga01G1052	99.9367	82.9842	104.556	28.4922	39.1614	21.0743	95.8256	29.5759	1.69941	9.23395e-07	3.86439e-05	Chr01	18535612	18537170	1425	PF00201:UDP-glucoronosyl and UDP-glucosyl transferase	UDPGT
evm.TU.Ga03G1856	9745.31	5582.94	6383.56	2492.57	2679.91	1516.35	7237.27	2229.61	1.6987	2.00765e-13	3.50642e-11	Chr03	120445970	120448141	1713	PF07649:C1-like domain|PF13905:Thioredoxin-like	C1_3
evm.TU.Ga09G1881	707.473	481.908	685.736	121.829	164.054	294.037	625.039	193.306	1.69313	1.35992e-09	1.08132e-07	Chr09	76610422	76610949	528	PF04770:ZF-HD protein dimerisation region	ZF-HD_dimer
evm.TU.Ga08G1442	202.842	182.965	190.273	50.1069	97.3742	31.1097	192.027	59.5303	1.69302	7.77065e-07	3.34936e-05	Chr08	96181087	96181470	384	PF15699:NPR1 interacting	-
evm.TU.Ga06G0181	60.3578	55.9893	47.0973	27.5097	17.9931	5.01769	54.4815	16.8401	1.6922	0.00102747	0.0141435	Chr06	1519543	1519770	228	-	-
evm.TU.Ga04G1274	138.526	111.979	180.854	39.2995	52.9208	42.1486	143.786	44.7896	1.68535	2.41288e-08	1.53162e-06	Chr04	77512460	77514606	1266	PF06203:CCT motif	CCT
evm.TU.Ga12G2764	525.41	875.833	722.472	189.62	324.933	146.517	707.905	220.357	1.68484	6.23649e-10	5.44611e-08	Chr12	101009174	101012241	1005	PF03060:Nitronate monooxygenase	NPD
evm.TU.Ga12G0265	414.589	218.958	177.086	118.881	51.8623	81.2866	270.211	84.01	1.68331	1.46361e-06	5.86511e-05	Chr12	2124183	2125082	900	PF00704:Glycosyl hydrolases family 18	-
evm.TU.Ga05G1950	135.558	171.967	131.872	42.247	70.9138	24.0849	146.466	45.7486	1.6819	2.01763e-06	7.70703e-05	Chr05	17667087	17668023	768	PF03330:Rare lipoprotein A (RlpA)-like double-psi beta-barrel|PF01357:Pollen allergen	-
evm.TU.Ga04G1836	26.7157	114.978	133.756	37.3346	20.1099	29.1026	91.8167	28.849	1.6689	0.00102702	0.0141435	Chr04	94162286	94166226	1752	PF03321:GH3 auxin-responsive promoter	-
evm.TU.Ga14G0032	45.5157	32.9937	20.7228	11.7899	4.23366	15.0531	33.0774	10.3589	1.66833	0.00545902	0.0490322	tig00000254	172377	173418	921	PF00106:short chain dehydrogenase	adh_short
evm.TU.Ga08G1465	1653.41	2245.57	2317.19	583.598	687.97	686.42	2072.06	652.663	1.6669	9.59477e-24	5.17689e-21	Chr08	98090616	98092046	1431	PF14215:bHLH-MYC and R2R3-MYB transcription factors N-terminal|PF00010:Helix-loop-helix DNA-binding domain	HLH
evm.TU.Ga03G0566	143.473	79.9848	94.1945	33.4046	24.3435	42.1486	105.884	33.2989	1.66675	3.63017e-06	0.000128438	Chr03	7712929	7713420	411	PF04570:zinc-finger of the FCS-type, C2-C2	-
evm.TU.Ga10G0285	214.715	177.966	238.312	74.6691	73.0306	51.1804	210.331	66.2934	1.66655	7.27438e-11	7.65837e-09	Chr10	3883709	3894180	6279	PF00931:NB-ARC domain	NB-ARC
evm.TU.Ga13G1928	18.8	70.9865	44.2714	17.6848	6.35049	18.0637	44.686	14.033	1.66631	0.0046863	0.0437702	Chr13	110604947	110606989	1104	PF14226:non-haem dioxygenase in morphine synthesis N-terminal|PF03171:2OG-Fe(II) oxygenase superfamily	2OG-FeII_Oxy
evm.TU.Ga06G0838	1750.38	2406.54	3135.74	764.376	879.543	654.307	2430.88	766.075	1.66618	3.86135e-16	1.08028e-13	Chr06	16454960	16456661	792	PF09425:Divergent CCT motif|PF06200:tify domain	Zim
evm.TU.Ga02G0943	377.978	299.943	336.275	153.268	83.6148	82.2901	338.065	106.391	1.66613	1.43148e-10	1.43694e-08	Chr02	65472239	65476533	1959	PF00916:Sulfate permease family|PF01740:STAS domain	Sulfate_transp
evm.TU.Ga12G2319	183.052	72.9861	58.4006	20.6323	26.4604	52.184	104.813	33.0922	1.66247	0.000474737	0.00774828	Chr12	84354931	84356544	522	-	-
evm.TU.Ga08G0139	83.1157	84.9838	73.4717	27.5097	34.9277	14.0495	80.5237	25.4956	1.66172	1.73529e-05	0.000496983	Chr08	1072978	1073304	327	PF03911:Sec61beta family	-
evm.TU.Ga05G1230	869.746	1774.66	2008.23	411.663	629.757	436.539	1550.88	492.653	1.65488	3.96813e-10	3.58973e-08	Chr05	10892130	10894141	1374	PF02458:Transferase family	-
evm.TU.Ga11G3274	23.7473	37.9928	42.3875	19.6498	6.35049	7.02476	34.7092	11.0083	1.6512	0.00499885	0.0458114	Chr11	117263925	117264602	678	PF00847:AP2 domain	AP2
evm.TU.Ga10G2274	492.757	871.834	649	242.675	211.683	186.658	671.197	213.672	1.65104	1.2047e-13	2.17965e-11	Chr10	118751183	118751515	333	-	-
evm.TU.Ga08G0441	369.073	210.96	199.692	84.494	67.7386	96.3396	259.908	82.8574	1.64804	8.50015e-09	5.89064e-07	Chr08	4730864	4732704	1743	PF13193:AMP-binding enzyme C-terminal domain|PF00501:AMP-binding enzyme	AMP-binding
evm.TU.Ga04G1045	42.5473	62.988	47.0973	19.6498	19.0515	10.0354	50.8775	16.2455	1.64739	0.000301034	0.00538848	Chr04	45659122	45660264	774	PF02365:No apical meristem (NAM) protein	NAM
evm.TU.Ga02G0099	929.114	1224.77	1590	471.594	363.036	364.284	1247.96	399.638	1.64264	1.9083e-15	4.84533e-13	Chr02	762439	764305	1632	PF14363:Domain associated at C-terminal with AAA|PF00004:ATPase family associated with various cellular activities (AAA)	AAA
novel.412	37.5999	35.9932	30.1423	14.7373	5.29208	13.046	34.5784	11.0251	1.64227	0.00245211	0.0272692	Chr04	5667158	5668219	1062	-	-
evm.TU.Ga10G1488	46.5052	38.9926	56.5167	15.7198	13.7594	16.0566	47.3382	15.1786	1.64079	0.000234915	0.00441416	Chr10	81350310	81351536	1227	PF00847:AP2 domain	AP2
evm.TU.Ga11G3564	61.3473	86.9834	72.5298	36.3521	27.5188	7.02476	73.6202	23.6319	1.63897	0.000598037	0.00934451	Chr11	119743323	119743889	567	PF00170:bZIP transcription factor	bZIP_1
evm.TU.Ga08G1439	3807.49	3661.3	3942.04	1378.43	1669.12	624.201	3803.61	1223.92	1.63601	1.93572e-10	1.88063e-08	Chr08	96077888	96081095	2154	PF00955:HCO3- transporter family	-
evm.TU.Ga09G1299	358.189	509.903	604.729	151.303	188.398	135.478	490.94	158.393	1.63317	1.4812e-12	2.16205e-10	Chr09	68356100	68357614	1515	PF01764:Lipase (class 3)	Lipase_3
evm.TU.Ga10G1760	99.9367	45.9912	112.092	29.4747	33.8693	20.0708	86.0065	27.8049	1.63139	9.20396e-05	0.00203585	Chr10	94454215	94454620	252	-	-
evm.TU.Ga11G3827	52.442	192.963	265.629	52.0719	53.9792	59.2087	170.345	55.0866	1.62923	0.000190262	0.00372088	Chr11	121964849	121966773	1620	PF01373:Glycosyl hydrolase family 14	-
evm.TU.Ga04G2104	448.231	361.931	420.108	131.653	148.178	118.417	410.09	132.75	1.62814	4.64865e-17	1.43325e-14	Chr04	97986610	97987702	849	PF00335:Tetraspanin family	Tetraspannin
evm.TU.Ga03G2301	88.063	94.9819	120.569	41.2645	34.9277	22.0778	101.205	32.7567	1.62774	2.18212e-06	8.25192e-05	Chr03	131193509	131195067	1116	PF00656:Caspase domain|PF06943:LSD1 zinc finger	Peptidase_C14
evm.TU.Ga02G0355	263.2	154.971	239.254	74.6691	50.8039	87.3078	219.141	70.9269	1.62603	1.83277e-08	1.20124e-06	Chr02	4283490	4285630	1095	PF02358:Trehalose-phosphatase	-
evm.TU.Ga08G0015	258.252	402.923	395.617	126.741	99.491	116.41	352.264	114.214	1.62416	3.94651e-12	5.20716e-10	Chr08	121627	122133	507	PF04520:Senescence regulator	-
evm.TU.Ga08G1236	53.4315	75.9855	92.3107	32.4221	27.5188	12.0425	73.9092	23.9945	1.62376	0.000153443	0.00313262	Chr08	76871148	76871783	636	PF03168:Late embryogenesis abundant protein	-
evm.TU.Ga12G0067	247.368	374.929	294.829	113.969	93.1405	91.3219	305.709	99.477	1.6188	3.65633e-12	4.93196e-10	Chr12	520648	521619	972	PF00069:Protein kinase domain	Pkinase
evm.TU.Ga02G0398	33.6421	28.9945	62.1684	10.8074	16.9346	13.046	41.6016	13.596	1.6182	0.00171241	0.0207539	Chr02	5347518	5347916	399	PF05340:Protein of unknown function (DUF740)	-
evm.TU.Ga11G1803	310.694	220.958	258.093	89.4065	85.7316	82.2901	263.248	85.8094	1.61713	1.16782e-12	1.75551e-10	Chr11	82736439	82737737	549	PF14009:Domain of unknown function (DUF4228)	-
evm.TU.Ga05G3003	2565.7	2766.47	3153.63	808.588	1196.01	763.692	2828.6	922.763	1.6165	9.13189e-19	3.17149e-16	Chr05	32663992	32666633	921	PF00191:Annexin	-
evm.TU.Ga05G0630	601.599	699.867	1038.02	340.924	205.333	216.764	779.83	254.34	1.6159	4.7555e-11	5.11343e-09	Chr05	5627883	5629233	942	PF03106:WRKY DNA -binding domain	WRKY
novel.1504	44.5262	77.9852	66.8781	38.3171	4.23366	19.0672	63.1298	20.5393	1.61404	0.003949	0.0388661	Chr11	23184972	23187913	1659	-	-
evm.TU.Ga01G0328	436.357	609.884	487.928	174.883	180.989	145.513	511.39	167.128	1.61365	3.35295e-16	9.50484e-14	Chr01	2618160	2619147	213	-	-
evm.TU.Ga08G0421	4945.38	6145.83	7852.06	1971.85	2155.99	2071.3	6314.42	2066.38	1.61163	1.13877e-21	5.06001e-19	Chr08	4480042	4487872	741	PF06351:Allene oxide cyclase	-
evm.TU.Ga05G1706	2010.61	3341.36	3058.5	725.077	988.56	1040.67	2803.49	918.102	1.61066	2.39405e-15	5.881e-13	Chr05	15334604	15335333	372	PF05564:Dormancy/auxin associated protein	-
evm.TU.Ga03G2537	581.81	577.89	1000.35	216.147	255.078	238.842	720.015	236.689	1.60573	1.82368e-12	2.58198e-10	Chr03	133887651	133891121	1581	PF00483:Nucleotidyl transferase	-
evm.TU.Ga03G1148	28.6947	64.9876	32.9681	11.7899	14.8178	15.0531	42.2168	13.8869	1.60409	0.00183758	0.0219804	Chr03	51648436	51648744	309	-	-
evm.TU.Ga11G0084	109.831	312.94	124.337	73.6866	27.5188	79.2795	182.37	60.1616	1.59752	0.000212884	0.00407976	Chr11	548235	549817	756	PF00230:Major intrinsic protein	-
evm.TU.Ga10G2636	49.4736	44.9914	29.2003	8.8424	21.1683	11.0389	41.2218	13.6832	1.59601	0.00200459	0.0234478	Chr10	125378572	125379356	708	PF05553:Cotton fibre expressed protein	-
evm.TU.Ga13G1547	168.21	286.945	274.106	100.214	88.9069	52.184	243.087	80.4349	1.59577	7.79525e-08	4.33763e-06	Chr13	99575449	99576993	1458	PF00067:Cytochrome P450	p450
evm.TU.Ga08G0881	162.273	21.9958	179.912	37.3346	39.1614	44.1557	121.394	40.2172	1.59445	0.00266179	0.0290242	Chr08	17427339	17427663	216	-	-
evm.TU.Ga09G1042	45.5157	28.9945	38.6198	9.82489	10.5842	17.0601	37.71	12.4897	1.59382	0.00173352	0.0209668	Chr09	62971382	62971981	600	PF03168:Late embryogenesis abundant protein	-
evm.TU.Ga04G0288	194.926	171.967	324.971	99.2313	92.0821	38.1344	230.621	76.4826	1.59321	4.94858e-06	0.000166135	Chr04	3515535	3516509	897	PF03181:BURP domain	-
evm.TU.Ga02G0989	3356.29	6240.81	6092.5	1626.02	1730.51	1850.52	5229.87	1735.68	1.5913	1.29288e-14	2.79032e-12	Chr02	73213995	73216481	1029	PF09425:Divergent CCT motif|PF06200:tify domain	Zim
evm.TU.Ga12G0890	1541.6	1813.65	1853.75	546.264	603.297	580.045	1736.33	576.535	1.59083	4.55306e-30	3.62028e-27	Chr12	8931840	8933792	1011	PF00010:Helix-loop-helix DNA-binding domain	HLH
evm.TU.Ga12G1957	34.6315	40.9922	78.1815	8.8424	25.402	17.0601	51.2684	17.1015	1.59031	0.00206592	0.0239072	Chr12	32749450	32750019	570	PF00847:AP2 domain	AP2
evm.TU.Ga01G0656	34.6315	41.992	54.6328	12.7724	14.8178	16.0566	43.7521	14.5489	1.59012	0.000631772	0.00976919	Chr01	8700085	8702978	1830	-	-
evm.TU.Ga06G0629	344.336	310.941	442.714	123.794	104.783	137.485	365.997	122.02	1.58434	3.44932e-13	5.85512e-11	Chr06	10291455	10293325	822	PF12695:Alpha/beta hydrolase family	-
evm.TU.Ga10G2035	65.3052	114.978	80.0654	19.6498	44.4534	23.0814	86.7829	29.0615	1.58251	9.15773e-05	0.0020286	Chr10	109516806	109518458	1554	PF03514:GRAS domain family	GRAS
evm.TU.Ga08G2400	417.557	240.954	427.643	100.214	134.419	128.453	362.052	121.028	1.58199	5.37184e-10	4.77383e-08	Chr08	123710617	123714368	1935	PF13415:Galactose oxidase, central domain	-
evm.TU.Ga07G2692	74.2104	106.98	63.1103	31.4396	15.8762	34.1203	81.4335	27.1454	1.5805	7.25328e-05	0.00167041	Chr07	97298111	97300013	903	PF00106:short chain dehydrogenase	adh_short
evm.TU.Ga07G0565	127.642	67.9871	73.4717	31.4396	27.5188	31.1097	89.7002	30.0227	1.57789	2.18066e-05	0.000604482	Chr07	6066104	6071142	1101	PF00153:Mitochondrial carrier protein	Mito_carr
evm.TU.Ga05G0880	176.126	79.9848	139.408	48.1419	42.3366	42.1486	131.84	44.209	1.5762	3.40054e-06	0.000121738	Chr05	7654429	7666637	3843	PF02877:Poly(ADP-ribose) polymerase, regulatory domain|PF14144:Seed dormancy control|PF00170:bZIP transcription factor|PF00644:Poly(ADP-ribose) polymerase catalytic domain|PF00533:BRCA1 C Terminus (BRCT) domain|PF08063:PADR1 (NUC008) domain|PF05406:WGR domain	WGR
evm.TU.Ga11G3952	790.588	741.859	1064.4	284.922	239.202	349.231	865.615	291.118	1.57186	3.87555e-15	9.29364e-13	Chr11	122909760	122911654	1302	PF01852:START domain	START
novel.4	139.516	48.9907	128.105	23.5797	59.2712	24.0849	105.537	35.6453	1.57009	0.000636772	0.00983644	Chr01	2498754	2499659	680	-	-
evm.TU.Ga13G1903	143.473	156.97	311.784	69.7567	48.6871	88.3113	204.076	68.9184	1.56569	4.07512e-06	0.000140399	Chr13	110114395	110115858	999	PF14226:non-haem dioxygenase in morphine synthesis N-terminal|PF03171:2OG-Fe(II) oxygenase superfamily	2OG-FeII_Oxy
evm.TU.Ga08G0051	53.4315	35.9932	58.4006	7.85991	21.1683	21.0743	49.2751	16.7008	1.56559	0.00130935	0.016792	Chr08	350807	352368	744	PF00121:Triosephosphate isomerase	-
evm.TU.Ga12G2423	13466.7	7278.62	6730.2	3069.29	2984.73	3231.39	9158.51	3095.14	1.56508	1.48892e-12	2.16288e-10	Chr12	91584756	91587652	2121	PF14577:Sieve element occlusion C-terminus|PF14576:Sieve element occlusion N-terminus	-
evm.TU.Ga10G0980	1984.88	2761.47	4070.15	896.03	1120.86	964.4	2938.83	993.764	1.56448	1.41987e-12	2.08259e-10	Chr10	21808375	21811230	2034	PF12899:Alkaline and neutral invertase	-
novel.858	100.926	55.9893	56.5167	25.5447	31.7525	15.0531	71.1441	24.1167	1.56246	0.000247674	0.00461373	Chr07	13776546	13778454	1909	-	-
evm.TU.Ga12G0478	166.231	344.934	528.431	148.356	102.666	101.357	346.532	117.46	1.56066	4.27659e-06	0.000146173	Chr12	4019052	4021109	1428	PF00155:Aminotransferase class I and II	Aminotran_1_2
evm.TU.Ga05G2768	492.757	530.899	1107.73	226.955	257.195	238.842	710.461	240.997	1.5603	9.57397e-09	6.58947e-07	Chr05	28187053	28188624	1572	PF00067:Cytochrome P450	p450
evm.TU.Ga05G0836	34.6315	42.9918	49.9231	21.6147	8.46732	13.046	42.5155	14.376	1.55948	0.00171306	0.0207539	Chr05	7277843	7280704	2172	PF07526:Associated with HOX|PF05920:Homeobox KN domain	POX
evm.TU.Ga14G2439	186.021	162.969	213.822	81.5465	43.395	66.2335	187.604	63.725	1.55532	2.72031e-08	1.69473e-06	tig00021311	16628	18221	1077	PF00917:MATH domain	MATH
evm.TU.Ga05G0186	106.863	256.951	165.782	59.9318	53.9792	66.2335	176.532	60.0482	1.55493	2.22018e-06	8.38533e-05	Chr05	1682706	1684523	1611	PF06813:Nodulin-like	-
evm.TU.Ga13G2023	89.0525	30.9941	36.7359	22.5972	15.8762	15.0531	52.2608	17.8422	1.5484	0.00259751	0.0285395	Chr13	113349667	113351399	1254	PF00561:alpha/beta hydrolase fold	Abhydrolase_1
evm.TU.Ga05G0311	268.147	266.949	225.125	76.6341	71.9722	111.393	253.407	86.6663	1.5468	1.2578e-10	1.27532e-08	Chr05	2797772	2798686	915	PF00383:Cytidine and deoxycytidylate deaminase zinc-binding region|PF08211:Cytidine and deoxycytidylate deaminase zinc-binding region	-
evm.TU.Ga11G3005	766.841	1442.73	1498.64	374.328	555.668	342.206	1236.07	424.067	1.54394	9.09471e-10	7.57015e-08	Chr11	114231860	114233347	1488	PF14215:bHLH-MYC and R2R3-MYB transcription factors N-terminal|PF00010:Helix-loop-helix DNA-binding domain	HLH
evm.TU.Ga11G3590	2194.65	2043.61	2387.83	678.9	903.886	692.441	2208.7	758.409	1.54266	2.06049e-23	1.09224e-20	Chr11	120002195	120006482	1425	PF01764:Lipase (class 3)	Lipase_3
evm.TU.Ga01G0301	108.842	172.967	200.634	57.9668	66.6801	41.1451	160.814	55.264	1.54265	8.88251e-07	3.7484e-05	Chr01	2369772	2371792	462	PF00072:Response regulator receiver domain	Response_reg
evm.TU.Ga08G0420	1428.8	1578.7	2290.81	606.195	727.131	487.719	1766.1	607.015	1.54118	6.81064e-14	1.30243e-11	Chr08	4475422	4476319	741	PF06351:Allene oxide cyclase	-
evm.TU.Ga11G3788	1406.04	671.872	977.739	341.906	246.611	461.627	1018.55	350.048	1.54049	7.26536e-09	5.10519e-07	Chr11	121670223	121671725	1503	PF00004:ATPase family associated with various cellular activities (AAA)|PF14363:Domain associated at C-terminal with AAA	AAA
evm.TU.Ga06G0818	94.9893	121.977	109.266	42.247	29.6356	40.1415	108.744	37.3414	1.53972	6.9632e-07	3.04918e-05	Chr06	15615881	15618101	1554	PF00067:Cytochrome P450	p450
evm.TU.Ga01G2416	2381.66	1424.73	2231.47	576.721	906.003	600.116	2012.62	694.28	1.53593	3.91934e-12	5.19399e-10	Chr01	107379794	107388161	2211	PF07059:Protein of unknown function (DUF1336)|PF00169:PH domain|PF01852:START domain	START
evm.TU.Ga04G2006	999.367	517.901	943.829	404.785	257.195	186.658	820.366	282.879	1.53579	6.16534e-08	3.52147e-06	Chr04	96928658	96929741	909	PF03106:WRKY DNA -binding domain	WRKY
evm.TU.Ga01G1966	106.863	174.967	144.118	52.0719	75.1475	20.0708	141.982	49.0967	1.53425	9.87215e-05	0.00215059	Chr01	94819589	94820015	252	-	-
evm.TU.Ga13G0442	181.073	270.948	190.273	80.5641	104.783	37.1309	214.098	74.1593	1.53092	4.28408e-06	0.000146264	Chr13	5198696	5199484	324	-	-
evm.TU.Ga13G2223	1411.98	2201.58	1180.26	543.316	735.598	380.341	1597.94	553.085	1.53087	1.52972e-09	1.20054e-07	Chr13	117192295	117192723	429	PF15699:NPR1 interacting	-
evm.TU.Ga07G0969	39.5789	90.9827	70.6459	32.4221	19.0515	18.0637	67.0692	23.1791	1.53035	0.000547702	0.00872367	Chr07	13187869	13188459	591	PF05678:VQ motif	-
evm.TU.Ga10G0007	715.388	945.82	1370.53	380.223	385.263	286.008	1010.58	350.498	1.52806	2.79408e-11	3.13841e-09	Chr10	116869	127543	867	PF00230:Major intrinsic protein	-
evm.TU.Ga10G0949	367.094	421.92	761.092	168.988	213.8	155.548	516.702	179.445	1.52683	1.18842e-08	8.06921e-07	Chr10	21000453	21004132	1989	PF00955:HCO3- transporter family	-
evm.TU.Ga10G0876	426.462	463.912	473.799	147.373	203.216	123.435	454.724	158.008	1.52658	3.86939e-13	6.53149e-11	Chr10	18838390	18844458	909	PF00141:Peroxidase	-
evm.TU.Ga07G2063	106.863	318.939	132.814	80.5641	77.2643	36.1274	186.206	64.6519	1.52598	0.00019364	0.00376986	Chr07	81652585	81652905	321	-	-
evm.TU.Ga05G2754	237.473	291.944	413.514	126.741	76.2059	124.439	314.311	109.129	1.52509	1.93072e-08	1.25997e-06	Chr05	28014284	28022850	2916	PF01794:Ferric reductase like transmembrane component|PF08022:FAD-binding domain|PF08030:Ferric reductase NAD binding domain|PF08414:Respiratory burst NADPH oxidase	FAD_binding_8
evm.TU.Ga10G2167	230.547	195.963	168.608	74.6691	75.1475	57.2017	198.373	69.0061	1.52343	1.47875e-09	1.16659e-07	Chr10	113893939	113895996	519	PF03106:WRKY DNA -binding domain	WRKY
evm.TU.Ga01G1634	917.241	1340.74	1152.94	349.766	521.799	320.129	1136.98	397.231	1.51786	6.84474e-13	1.0828e-10	Chr01	72513078	72514858	1380	PF00201:UDP-glucoronosyl and UDP-glucosyl transferase	UDPGT
evm.TU.Ga06G0961	59.3683	111.979	126.221	33.4046	52.9208	18.0637	99.1892	34.7963	1.51464	0.00034428	0.00602902	Chr06	29357146	29358738	1251	PF13359:DDE superfamily endonuclease	-
evm.TU.Ga02G0037	341.368	229.956	308.958	112.986	131.243	64.2264	293.427	102.819	1.5141	3.83203e-08	2.31569e-06	Chr02	367649	369600	681	PF02365:No apical meristem (NAM) protein	NAM
evm.TU.Ga12G1987	53.4315	41.992	48.9812	11.7899	13.7594	25.0884	48.1349	16.8792	1.5114	0.000995346	0.0138337	Chr12	34212019	34213317	1299	PF05678:VQ motif	-
novel.757	88.063	33.9935	31.0842	22.5972	19.0515	12.0425	51.0469	17.8971	1.51106	0.00413593	0.0401308	Chr06	118428440	118433151	1120	-	-
evm.TU.Ga11G1829	90.042	62.988	49.9231	25.5447	31.7525	14.0495	67.651	23.7822	1.50983	0.000400051	0.00677933	Chr11	83931362	83932093	732	PF13912:C2H2-type zinc finger	-
evm.TU.Ga13G0125	188.989	99.981	95.1365	30.4571	64.5633	40.1415	128.036	45.054	1.5094	5.99163e-05	0.00140995	Chr13	1320994	1322639	1125	PF13837:Myb/SANT-like DNA-binding domain	-
evm.TU.Ga05G0906	87.0735	122.977	60.2845	51.0894	35.9861	8.0283	90.1116	31.7013	1.50612	0.00274149	0.0296684	Chr05	7892884	7895412	1524	PF05577:Serine carboxypeptidase S28	Peptidase_S28
evm.TU.Ga05G0760	118.737	69.9867	91.3687	32.4221	42.3366	24.0849	93.364	32.9479	1.505	3.01487e-05	0.000792124	Chr05	6666031	6666912	882	PF03479:Domain of unknown function (DUF296)	-
evm.TU.Ga08G1686	284.968	473.91	557.632	172.918	120.659	170.601	438.837	154.726	1.50336	6.85626e-09	4.82895e-07	Chr08	107413098	107414030	933	PF03087:Arabidopsis protein of unknown function	-
evm.TU.Ga05G2014	107.852	91.9825	125.279	52.0719	26.4604	36.1274	108.371	38.2199	1.50073	7.69407e-06	0.000245487	Chr05	18357452	18361373	1596	PF09265:Cytokinin dehydrogenase 1, FAD and cytokinin binding|PF01565:FAD binding domain	FAD_binding_4
evm.TU.Ga06G1525	78.1683	99.981	51.807	28.4922	34.9277	18.0637	76.6521	27.1612	1.49765	0.000207283	0.00398921	Chr06	91716232	91716399	168	-	-
evm.TU.Ga10G1908	81.1367	23.9954	49.9231	15.7198	22.2267	17.0601	51.6851	18.3356	1.49718	0.00330267	0.034093	Chr10	106047162	106048757	336	PF06552:Plant specific mitochondrial import receptor subunit TOM20	-
evm.TU.Ga10G3039	936.041	981.813	1080.41	353.696	383.146	328.157	999.422	355	1.49376	8.53432e-24	4.68845e-21	Chr10	128948527	128951385	1461	PF00067:Cytochrome P450	p450
evm.TU.Ga12G1298	95.9788	80.9846	73.4717	33.4046	23.2851	32.1132	83.4784	29.601	1.49294	1.45561e-05	0.000426175	Chr12	16736688	16740069	1992	PF00134:Cyclin, N-terminal domain|PF02984:Cyclin, C-terminal domain	Cyclin_C
evm.TU.Ga01G0243	110.821	86.9834	110.208	40.282	39.1614	30.1061	102.671	36.5165	1.49207	2.04001e-06	7.77288e-05	Chr01	1882294	1883088	795	PF14364:Domain of unknown function (DUF4408)	-
evm.TU.Ga02G1732	109.831	77.9852	75.3556	36.3521	24.3435	33.1167	87.7241	31.2708	1.48535	2.15297e-05	0.000597355	Chr02	98362666	98367404	1611	PF14215:bHLH-MYC and R2R3-MYB transcription factors N-terminal	-
evm.TU.Ga10G0892	152.379	205.961	291.061	76.6341	75.1475	80.283	216.467	77.3549	1.48518	8.49823e-08	4.68566e-06	Chr10	19373782	19377366	1752	PF00854:POT family	-
evm.TU.Ga08G2815	28.6947	50.9903	39.5617	13.7548	14.8178	14.0495	39.7489	14.2074	1.48454	0.0021582	0.0246914	Chr08	128172033	128175118	1554	PF00067:Cytochrome P450	p450
evm.TU.Ga05G1514	43.5368	35.9932	47.0973	17.6848	6.35049	21.0743	42.2091	15.0365	1.4842	0.00347696	0.035325	Chr05	13418653	13419645	411	PF01485:IBR domain, a half RING-finger domain	IBR
evm.TU.Ga02G0767	93.0104	52.9899	71.5879	33.4046	24.3435	20.0708	72.5294	25.9396	1.48214	0.00016314	0.003284	Chr02	43361363	43364237	1089	-	-
evm.TU.Ga04G1482	166.231	232.956	114.917	55.0194	96.3158	33.1167	171.368	61.484	1.48069	7.77684e-05	0.00177074	Chr04	86193343	86193863	477	PF03195:Protein of unknown function DUF260	-
evm.TU.Ga06G0248	34.6315	98.9812	93.2526	25.5447	33.8693	22.0778	75.6218	27.1639	1.47917	0.00092175	0.0130693	Chr06	2212647	2213384	738	PF13912:C2H2-type zinc finger	-
evm.TU.Ga11G1763	46.5052	32.9937	27.3164	14.7373	9.52574	14.0495	35.6051	12.7709	1.4754	0.00403871	0.0394408	Chr11	80602707	80603262	390	-	-
evm.TU.Ga06G1901	191.958	334.936	271.28	84.494	124.893	78.276	266.058	95.8876	1.47392	7.31858e-08	4.11024e-06	Chr06	120493300	120493755	456	-	-
evm.TU.Ga04G1369	2701.26	1550.7	2186.26	779.113	734.54	805.841	2146.07	773.165	1.47282	1.04811e-14	2.29482e-12	Chr04	82889675	82891154	1401	PF00201:UDP-glucoronosyl and UDP-glucosyl transferase	UDPGT
evm.TU.Ga08G0905	115.768	85.9836	93.2526	39.2995	38.1029	29.1026	98.3348	35.5017	1.47	4.8817e-06	0.000164255	Chr08	18894700	18896232	1533	PF00201:UDP-glucoronosyl and UDP-glucosyl transferase	UDPGT
evm.TU.Ga04G0748	169.2	174.967	82.8912	49.1244	74.0891	31.1097	142.353	51.4411	1.46985	9.21789e-05	0.00203596	Chr04	18486711	18486929	219	-	-
evm.TU.Ga02G1509	96.9683	57.989	71.5879	37.3346	28.5772	16.0566	75.515	27.3228	1.46594	0.000304064	0.00543306	Chr02	95255857	95257998	1734	PF13855:Leucine rich repeat	-
evm.TU.Ga12G0697	517.494	481.908	628.278	189.62	155.587	243.86	542.56	196.356	1.46578	1.5245e-12	2.20396e-10	Chr12	6563120	6566757	1218	PF13793:N-terminal domain of ribose phosphate pyrophosphokinase|PF14572:Phosphoribosyl synthetase-associated domain	-
evm.TU.Ga04G1060	369.073	677.871	597.193	175.865	196.865	222.785	548.046	198.505	1.46528	3.38608e-10	3.10974e-08	Chr04	50931850	50937331	1452	PF02458:Transferase family	-
evm.TU.Ga05G1186	197.894	166.968	158.247	55.0194	83.6148	51.1804	174.37	63.2715	1.46491	8.62277e-08	4.74566e-06	Chr05	10451818	10454447	1380	PF03106:WRKY DNA -binding domain	WRKY
evm.TU.Ga12G0332	92.0209	156.97	192.157	53.0544	56.096	51.1804	147.049	53.4436	1.46121	4.51253e-06	0.000152854	Chr12	2743564	2743866	228	-	-
evm.TU.Ga02G1002	133.579	133.975	198.75	52.0719	66.6801	51.1804	155.435	56.6442	1.45865	3.47244e-07	1.63937e-05	Chr02	77716357	77716599	243	-	-
evm.TU.Ga06G2410	39.5789	55.9893	49.9231	14.7373	23.2851	15.0531	48.4971	17.6918	1.45836	0.000939184	0.0132481	Chr06	130031025	130031711	687	PF00847:AP2 domain	AP2
evm.TU.Ga14G1906	230.547	287.945	286.351	85.4765	124.893	83.2936	268.281	97.8877	1.45665	8.13497e-10	6.90444e-08	tig00016096	1283208	1284880	534	PF00582:Universal stress protein family	Usp
evm.TU.Ga09G2472	1798.86	2631.5	3144.21	851.818	1074.29	839.961	2524.86	922.023	1.45359	3.2826e-13	5.60361e-11	Chr09	82155230	82158467	2622	PF01477:PLAT/LH2 domain|PF00305:Lipoxygenase	Lipoxygenase
evm.TU.Ga10G2082	45.5157	55.9893	34.852	16.7023	20.1099	13.046	45.4523	16.6194	1.45231	0.00144487	0.0181637	Chr10	111056758	111057357	600	-	-
novel.352	62.3367	50.9903	37.6778	13.7548	30.694	11.0389	50.335	18.4959	1.44929	0.00301115	0.0318675	Chr03	14354074	14355548	1475	-	-
evm.TU.Ga03G1433	40.5684	98.9812	70.6459	17.6848	23.2851	36.1274	70.0651	25.6991	1.44696	0.00111777	0.0150506	Chr03	91727828	91728871	1044	PF01344:Kelch motif|PF00646:F-box domain	Kelch_1
evm.TU.Ga13G2195	641.178	824.843	912.745	257.412	346.102	269.952	792.922	291.155	1.44632	4.33294e-14	8.72798e-12	Chr13	116683704	116685002	381	PF05564:Dormancy/auxin associated protein	-
evm.TU.Ga01G2516	88.063	122.977	144.118	58.9493	42.3366	29.1026	118.386	43.4628	1.44509	2.44842e-05	0.000665279	Chr01	108955154	108956384	1140	PF00583:Acetyltransferase (GNAT) family	Acetyltransf_1
evm.TU.Ga13G2270	72.2315	23.9954	55.5748	14.7373	20.1099	21.0743	50.6006	18.6405	1.44246	0.00370839	0.0370655	Chr13	117971624	117972385	762	-	-
evm.TU.Ga05G3025	505.62	960.817	904.268	292.782	350.335	230.814	790.235	291.31	1.4402	3.65269e-09	2.69186e-07	Chr05	33119732	33122253	1263	PF14543:Xylanase inhibitor N-terminal|PF14541:Xylanase inhibitor C-terminal	-
evm.TU.Ga10G1659	1023.11	3196.39	2526.3	779.113	806.512	901.177	2248.6	828.934	1.4397	0.00204859	0.0237952	Chr10	90616538	90617395	759	-	-
evm.TU.Ga03G0162	158.316	102.98	81.9493	47.1594	40.2198	39.138	114.415	42.1724	1.43855	1.92179e-05	0.000540236	Chr03	1446375	1448366	1992	PF07649:C1-like domain|PF03107:C1 domain	C1_3
evm.TU.Ga03G1778	247.368	689.869	526.548	160.146	250.844	129.456	487.928	180.149	1.43828	1.03148e-05	0.000316728	Chr03	116211813	116213135	1323	-	-
evm.TU.Ga09G0337	192.947	317.94	336.275	101.196	96.3158	115.407	282.387	104.306	1.43682	1.60602e-08	1.06184e-06	Chr09	8996732	9000404	1440	PF07992:Pyridine nucleotide-disulphide oxidoreductase	Pyr_redox_2
evm.TU.Ga10G1089	246.379	134.974	146.002	70.7392	71.9722	52.184	175.785	64.9651	1.43623	2.27524e-06	8.55054e-05	Chr10	26405829	26407373	519	-	-
evm.TU.Ga13G0477	1358.55	1651.69	1601.31	482.402	682.678	539.903	1537.18	568.328	1.43609	9.27283e-18	3.04542e-15	Chr13	5940161	5943451	738	PF00117:Glutamine amidotransferase class-I	GATase
evm.TU.Ga07G2101	906.356	1068.8	1340.39	404.785	378.913	442.56	1105.18	408.753	1.435	4.85333e-16	1.34535e-13	Chr07	83438544	83439656	894	PF14226:non-haem dioxygenase in morphine synthesis N-terminal|PF03171:2OG-Fe(II) oxygenase superfamily	2OG-FeII_Oxy
evm.TU.Ga05G1055	460.105	617.882	700.807	217.13	209.566	231.817	592.931	219.504	1.4337	2.14786e-13	3.68736e-11	Chr05	9122067	9130557	2988	PF00069:Protein kinase domain|PF13426:PAS domain	Pkinase
evm.TU.Ga10G2394	37.5999	55.9893	59.3426	25.5447	17.9931	13.046	50.9773	18.8612	1.43335	0.00136725	0.0173491	Chr10	121647877	121649377	564	PF06888:Putative Phosphatase	-
evm.TU.Ga07G2178	26027.1	18345.5	15622.2	6970.76	7710.55	7634.92	19998.2	7438.74	1.42674	9.51618e-16	2.50027e-13	Chr07	87987354	87987934	438	PF07172:Glycine rich protein family	-
evm.TU.Ga01G2636	371.052	487.907	584.006	187.655	173.58	175.619	480.988	178.951	1.42656	4.76012e-12	6.06865e-10	Chr01	110601588	110604043	837	PF12638:Staygreen protein	-
evm.TU.Ga01G0746	274.084	285.946	221.357	92.3539	114.309	84.2972	260.462	96.9866	1.42608	3.52596e-10	3.21864e-08	Chr01	10218585	10218926	342	PF13833:EF-hand domain pair	-
evm.TU.Ga12G1516	1248.71	1342.74	1482.62	517.771	425.483	575.027	1358.03	506.094	1.42366	3.17167e-19	1.1979e-16	Chr12	23094045	23095404	1317	PF02458:Transferase family	-
evm.TU.Ga08G0088	78.1683	73.9859	114.917	35.3696	30.694	34.1203	89.0239	33.3946	1.41484	3.51183e-05	0.000905375	Chr08	647338	648806	603	PF04525:LURP-one-related	-
evm.TU.Ga12G1766	36.6105	46.9911	58.4006	27.5097	9.52574	16.0566	47.334	17.6973	1.41482	0.00368933	0.0368994	Chr12	28170484	28170864	381	-	-
evm.TU.Ga02G0214	243.41	96.9815	210.996	66.8092	51.8623	88.3113	183.796	68.9943	1.41295	4.71822e-05	0.00114876	Chr02	1832946	1834641	1257	PF02362:B3 DNA binding domain	B3
evm.TU.Ga13G2400	48.4841	63.9878	160.131	42.247	41.2782	19.0672	90.8676	34.1975	1.41173	0.00306108	0.0321706	Chr13	119269418	119270893	1476	PF13359:DDE superfamily endonuclease	-
evm.TU.Ga08G1099	93.9999	136.974	117.743	57.9668	39.1614	34.1203	116.239	43.7495	1.40798	1.15499e-05	0.000349664	Chr08	52004809	52005273	465	-	-
evm.TU.Ga10G1693	82.1262	52.9899	74.4137	30.4571	25.402	23.0814	69.8433	26.3135	1.40791	0.000171119	0.00341003	Chr10	92200215	92201588	1374	PF02458:Transferase family	-
evm.TU.Ga07G1214	371.052	335.936	378.662	171.935	111.134	126.446	361.883	136.505	1.40513	3.84042e-11	4.20429e-09	Chr07	19453911	19456208	894	PF04857:CAF1 family ribonuclease	CAF1
evm.TU.Ga13G1347	44.5262	47.9909	36.7359	18.6673	21.1683	9.03184	43.0843	16.2891	1.40474	0.00318365	0.0332404	Chr13	82341096	82342577	1095	PF14379:MYB-CC type transfactor, LHEQLE motif|PF00249:Myb-like DNA-binding domain	Myb_DNA-binding
evm.TU.Ga02G0451	891.514	430.918	479.45	213.2	227.559	239.846	600.628	226.868	1.40456	3.90516e-08	2.35049e-06	Chr02	7127466	7128025	462	PF00403:Heavy-metal-associated domain	HMA
evm.TU.Ga14G2731	80.1472	87.9833	29.2003	39.2995	17.9931	17.0601	65.7769	24.7842	1.40411	0.00503753	0.0460402	tig00024599	15554	16792	330	-	-
evm.TU.Ga11G1674	103.895	118.977	94.1945	34.3871	43.395	42.1486	105.689	39.9769	1.40331	3.52966e-06	0.000125469	Chr11	71238082	71238549	468	-	-
evm.TU.Ga09G1940	110.821	254.951	86.659	67.7917	76.2059	27.0955	150.81	57.031	1.4031	0.00125151	0.0163063	Chr09	77398185	77398664	480	PF00011:Hsp20/alpha crystallin family	-
evm.TU.Ga01G2486	703.515	849.838	1216.99	397.908	338.693	311.097	923.449	349.232	1.40292	3.22944e-11	3.57427e-09	Chr01	108559592	108561805	1719	PF03106:WRKY DNA -binding domain	WRKY
evm.TU.Ga11G3976	883.599	399.924	582.122	294.747	239.202	171.605	621.882	235.184	1.4027	3.59028e-07	1.68972e-05	Chr11	123073678	123074093	315	PF03226:Yippee zinc-binding/DNA-binding /Mis18, centromere assembly	-
evm.TU.Ga11G2835	266.168	351.933	251.499	138.531	112.192	78.276	289.867	109.666	1.40156	3.16735e-08	1.92558e-06	Chr11	111834370	111837538	1788	PF03321:GH3 auxin-responsive promoter	-
evm.TU.Ga07G1525	55.4104	80.9846	36.7359	12.7724	34.9277	18.0637	57.7103	21.9212	1.40029	0.00378348	0.0376169	Chr07	29496615	29497526	252	-	-
evm.TU.Ga13G0747	142.484	87.9833	51.807	30.4571	46.5703	30.1061	94.0914	35.7112	1.39878	0.000660658	0.0100411	Chr13	11953504	11954497	777	PF00249:Myb-like DNA-binding domain	Myb_DNA-binding
evm.TU.Ga12G1781	461.094	722.862	628.278	261.342	228.618	197.697	604.078	229.219	1.3978	1.573e-11	1.85657e-09	Chr12	28517334	28517705	372	PF13833:EF-hand domain pair	-
evm.TU.Ga03G2010	346.315	221.958	270.338	109.056	106.9	102.361	279.537	106.106	1.39754	1.5092e-09	1.18751e-07	Chr03	125579529	125583112	1467	PF01554:MatE	MatE
evm.TU.Ga11G3431	130.61	142.973	141.292	56.0018	43.395	58.2052	138.292	52.534	1.39474	2.14729e-07	1.07258e-05	Chr11	118649825	118652704	2547	PF14309:Domain of unknown function (DUF4378)	-
evm.TU.Ga11G3056	25.7263	38.9926	54.6328	18.6673	11.6426	15.0531	39.7839	15.121	1.39425	0.00553205	0.0494675	Chr11	115172454	115175690	1758	PF03321:GH3 auxin-responsive promoter	-
evm.TU.Ga04G0613	444.273	534.898	1177.43	276.079	280.48	264.934	718.868	273.831	1.39284	1.92897e-06	7.41524e-05	Chr04	11487122	11489128	1341	PF11960:Domain of unknown function (DUF3474)|PF00487:Fatty acid desaturase	-
evm.TU.Ga05G1024	47.4947	130.975	161.073	46.177	60.3297	23.0814	113.181	43.196	1.39168	0.00206099	0.0238867	Chr05	8876416	8878197	501	PF00179:Ubiquitin-conjugating enzyme	UQ_con
evm.TU.Ga12G2084	267.157	207.96	167.666	87.4415	52.9208	104.368	214.261	81.5767	1.39088	1.80865e-06	7.02421e-05	Chr12	53815638	53816333	696	PF04770:ZF-HD protein dimerisation region	ZF-HD_dimer
evm.TU.Ga04G1811	96.9683	99.981	95.1365	41.2645	39.1614	31.1097	97.3619	37.1785	1.38887	6.42135e-06	0.000209753	Chr04	93894984	93897398	2415	PF00069:Protein kinase domain|PF01453:D-mannose binding lectin	Pkinase
evm.TU.Ga05G0227	218.673	442.916	327.797	161.128	112.192	104.368	329.795	125.896	1.38846	6.17497e-07	2.73974e-05	Chr05	2000940	2002495	819	PF00561:alpha/beta hydrolase fold	Abhydrolase_1
evm.TU.Ga06G0803	195.915	208.96	223.241	75.6516	115.367	50.1769	209.372	80.3986	1.38329	1.7394e-06	6.79895e-05	Chr06	15234871	15235936	909	PF00249:Myb-like DNA-binding domain	Myb_DNA-binding
evm.TU.Ga11G4116	39.5789	53.9897	57.4587	22.5972	24.3435	11.0389	50.3424	19.3266	1.38323	0.00214453	0.0245603	Chr11	124353700	124354399	621	PF00249:Myb-like DNA-binding domain	Myb_DNA-binding
evm.TU.Ga13G0531	181.073	92.9823	93.2526	49.1244	45.5118	46.1627	122.436	46.933	1.3826	5.1097e-05	0.00123314	Chr13	7302955	7303302	348	-	-
evm.TU.Ga11G1777	61.3473	60.9884	44.2714	15.7198	24.3435	24.0849	55.5357	21.3828	1.37827	0.000808794	0.0117376	Chr11	81595182	81595988	807	-	-
evm.TU.Ga14G0069	176.126	334.936	648.058	146.391	129.127	170.601	386.374	148.706	1.37777	8.54488e-05	0.00191673	tig00000254	415180	416828	1074	PF03171:2OG-Fe(II) oxygenase superfamily|PF14226:non-haem dioxygenase in morphine synthesis N-terminal	2OG-FeII_Oxy
evm.TU.Ga07G1256	244.4	396.924	366.417	142.461	154.529	91.3219	335.914	129.437	1.37653	1.0612e-07	5.74626e-06	Chr07	20720322	20721776	1455	PF11250:Fantastic Four meristem regulator	-
evm.TU.Ga06G2374	405.684	321.939	224.183	107.091	128.068	131.463	317.268	122.208	1.3763	3.06644e-08	1.87936e-06	Chr06	129747516	129748575	240	-	-
evm.TU.Ga03G1141	38.5894	59.9886	79.1234	34.3871	16.9346	17.0601	59.2338	22.794	1.37552	0.00251796	0.0278376	Chr03	50760480	50764449	967	-	-
evm.TU.Ga11G2311	206.8	135.974	162.015	62.8793	68.797	63.2229	168.263	64.9664	1.37348	2.19722e-07	1.09013e-05	Chr11	102564245	102565174	681	PF00249:Myb-like DNA-binding domain	Myb_DNA-binding
evm.TU.Ga02G1741	1838.44	837.841	980.565	586.546	273.071	552.949	1218.95	470.855	1.37209	0.0040962	0.0398604	Chr02	98427689	98429573	897	PF13419:Haloacid dehalogenase-like hydrolase	-
evm.TU.Ga01G0867	36.6105	53.9897	34.852	18.6673	10.5842	19.0672	41.8174	16.1062	1.37206	0.00408576	0.0397845	Chr01	12951661	12952257	597	PF04520:Senescence regulator	-
evm.TU.Ga08G0839	178.105	114.978	173.318	56.9843	62.4465	61.2158	155.467	60.2155	1.36932	8.0855e-07	3.47022e-05	Chr08	15034578	15035061	417	-	-
evm.TU.Ga04G0366	110.821	123.976	173.318	62.8793	59.2712	36.1274	136.038	52.7593	1.36758	1.45465e-05	0.000426175	Chr04	4320515	4323503	1482	PF00069:Protein kinase domain	Pkinase
evm.TU.Ga07G0241	149.41	222.958	173.318	83.5115	70.9138	57.2017	181.895	70.5423	1.36586	3.79396e-07	1.77179e-05	Chr07	2582687	2583533	726	PF05608:Protein of unknown function (DUF778)	-
evm.TU.Ga02G0193	66.2946	83.984	60.2845	30.4571	16.9346	34.1203	70.1877	27.1707	1.36517	0.000441463	0.00728896	Chr02	1648264	1649296	501	PF15071:Transmembrane family 220, helix	-
evm.TU.Ga10G2377	147.431	190.964	149.769	56.9843	84.6732	48.1698	162.721	63.2758	1.36482	1.76576e-06	6.89307e-05	Chr10	121021580	121022690	969	PF00320:GATA zinc finger	GATA
evm.TU.Ga02G0222	343.347	415.921	486.986	111.021	150.295	222.785	415.418	161.367	1.3646	7.92748e-08	4.4031e-06	Chr02	1907901	1909345	1062	PF00249:Myb-like DNA-binding domain	Myb_DNA-binding
evm.TU.Ga07G2107	89.0525	63.9878	108.324	38.3171	41.2782	22.0778	87.1213	33.891	1.3642	0.000231696	0.00437817	Chr07	83708231	83710524	1401	PF00201:UDP-glucoronosyl and UDP-glucosyl transferase	UDPGT
evm.TU.Ga03G2139	65.3052	72.9861	106.44	37.3346	30.694	27.0955	81.577	31.708	1.36361	0.000149564	0.00306586	Chr03	128544319	128545382	837	PF00249:Myb-like DNA-binding domain	Myb_DNA-binding
evm.TU.Ga09G1917	1155.7	1483.72	1274.45	521.701	577.895	422.489	1304.62	507.362	1.36282	5.88645e-16	1.60233e-13	Chr09	77155757	77156386	630	-	-
evm.TU.Ga08G2565	786.63	499.905	492.637	254.465	236.027	201.711	593.058	230.734	1.36173	4.42178e-10	3.97211e-08	Chr08	125723210	125723741	303	-	-
evm.TU.Ga12G2441	262.21	220.958	350.404	104.144	133.36	87.3078	277.857	108.271	1.36151	6.87472e-08	3.88261e-06	Chr12	91967509	91968261	753	-	-
evm.TU.Ga02G1425	363.136	276.947	348.52	105.126	183.106	97.3432	329.534	128.525	1.36051	1.5104e-07	7.8145e-06	Chr02	93826616	93828985	1473	PF12796:Ankyrin repeats (3 copies)|PF00651:BTB/POZ domain|PF11900:Domain of unknown function (DUF3420)	BTB
evm.TU.Ga05G3476	136.547	98.9812	169.55	57.9668	57.1544	43.1521	135.026	52.7578	1.35696	8.43082e-06	0.000265628	Chr05	57210915	57216458	765	PF00484:Carbonic anhydrase	-
evm.TU.Ga03G1366	39.5789	56.9892	49.9231	13.7548	31.7525	12.0425	48.8304	19.1832	1.35365	0.00477681	0.044316	Chr03	83106668	83110211	1959	PF00854:POT family	-
evm.TU.Ga13G1631	3561.11	4804.09	4007.98	1384.33	1136.74	2321.18	4124.39	1614.08	1.35335	2.4023e-09	1.83761e-07	Chr13	102377610	102381263	2211	PF05691:Raffinose synthase or seed imbibition protein Sip1	-
evm.TU.Ga04G1518	65.3052	30.9941	61.2265	24.5622	17.9931	19.0672	52.5086	20.5408	1.35333	0.0026335	0.0287989	Chr04	86929582	86930526	945	-	-
evm.TU.Ga11G1786	195.915	138.974	183.679	85.4765	58.2128	59.2087	172.856	67.6327	1.35246	7.17353e-07	3.13673e-05	Chr11	81985463	81985814	255	-	-
evm.TU.Ga08G2957	27.7052	46.9911	36.7359	12.7724	15.8762	15.0531	37.1441	14.5672	1.35141	0.00557742	0.0497232	Chr08	129135668	129137014	828	-	-
evm.TU.Ga07G0216	883.599	799.848	811.957	316.361	381.029	281.994	831.801	326.462	1.35001	2.04492e-16	5.94107e-14	Chr07	2361209	2362184	816	PF00249:Myb-like DNA-binding domain	Myb_DNA-binding
evm.TU.Ga07G0526	314.652	307.941	456.844	180.778	137.594	105.371	359.812	141.248	1.34893	6.25967e-08	3.5686e-06	Chr07	5607247	5607906	660	PF00847:AP2 domain	AP2
evm.TU.Ga08G0147	70.2525	43.9916	68.762	27.5097	23.2851	21.0743	61.0021	23.9564	1.34841	0.000685081	0.0103344	Chr08	1109035	1109991	225	-	-
evm.TU.Ga13G0501	3213.81	4585.13	5530.16	1739.99	1828.94	1686.95	4443.03	1751.96	1.34266	2.14385e-13	3.68736e-11	Chr13	6473155	6476934	1380	PF02401:LytB protein	-
evm.TU.Ga13G2145	916.251	1345.74	1264.09	435.242	488.988	466.645	1175.36	463.625	1.34231	1.53068e-14	3.25701e-12	Chr13	115949922	115952602	1077	PF01212:Beta-eliminating lyase	Beta_elim_lyase
evm.TU.Ga09G2464	797.515	499.905	546.328	216.147	222.267	289.019	614.583	242.478	1.34155	6.77682e-10	5.83645e-08	Chr09	82022316	82023062	747	-	-
evm.TU.Ga06G0269	140.505	150.971	143.176	58.9493	64.5633	48.1698	144.884	57.2275	1.34101	2.83612e-07	1.36672e-05	Chr06	2415898	2416332	435	-	-
evm.TU.Ga05G1686	67.2841	46.9911	32.0261	21.6147	17.9931	18.0637	48.7671	19.2238	1.34089	0.0031564	0.033046	Chr05	15084999	15085580	582	PF00847:AP2 domain	AP2
evm.TU.Ga04G1996	622.378	824.843	900.5	313.414	300.59	313.104	782.574	309.036	1.34052	5.23189e-14	1.04001e-11	Chr04	96810241	96811430	756	-	-
evm.TU.Ga02G0261	243.41	281.946	354.172	132.636	123.835	91.3219	293.176	115.931	1.33902	1.33216e-08	8.94469e-07	Chr02	2441740	2442430	600	-	-
evm.TU.Ga07G0213	807.409	326.938	561.4	186.673	263.545	221.782	565.249	224	1.33594	1.5878e-06	6.28773e-05	Chr07	2294887	2296755	1782	PF13837:Myb/SANT-like DNA-binding domain	-
evm.TU.Ga02G1381	118.737	69.9867	64.0523	33.4046	28.5772	38.1344	84.2585	33.3721	1.33452	0.000318148	0.00564465	Chr02	93001717	93002232	516	PF13499:EF-hand domain pair	-
evm.TU.Ga05G0908	121.705	110.979	145.06	41.2645	70.9138	38.1344	125.915	50.1043	1.33316	2.56827e-05	0.000694564	Chr05	7915152	7915631	480	-	-
evm.TU.Ga07G0028	271.115	454.913	482.276	177.83	148.178	153.541	402.768	159.85	1.33303	2.55438e-08	1.60793e-06	Chr07	288327	292528	2631	PF13857:Ankyrin repeats (many copies)|PF00520:Ion transport protein|PF00027:Cyclic nucleotide-binding domain|PF12796:Ankyrin repeats (3 copies)|PF11834:KHA, dimerisation domain of potassium ion channel	Ion_trans
evm.TU.Ga04G1935	64.3157	30.9941	49.9231	17.6848	15.8762	24.0849	48.411	19.2153	1.33231	0.00376804	0.0374881	Chr04	95788524	95790518	1995	PF05033:Pre-SET motif|PF02182:SAD/SRA domain|PF00856:SET domain	SET
evm.TU.Ga07G0087	75.1999	105.98	84.7751	29.4747	38.1029	38.1344	88.6516	35.2373	1.33195	5.71305e-05	0.00135388	Chr07	1019900	1021633	399	-	-
evm.TU.Ga10G2015	664.925	636.879	537.851	241.692	221.209	267.945	613.218	243.615	1.33112	8.12927e-15	1.83303e-12	Chr10	108901357	108902802	1089	PF03492:SAM dependent carboxyl methyltransferase	-
evm.TU.Ga03G2759	871.725	1162.78	1348.87	351.731	578.953	415.465	1127.79	448.716	1.33038	6.19913e-10	5.43925e-08	Chr03	135368208	135370497	603	PF12681:Glyoxalase-like domain	-
evm.TU.Ga06G0295	825.22	339.935	422.934	153.268	263.545	215.761	529.363	210.858	1.32856	1.08003e-05	0.000329595	Chr06	2956587	2958486	996	PF00010:Helix-loop-helix DNA-binding domain	HLH
evm.TU.Ga12G0232	52.442	68.9869	49.9231	25.5447	9.52574	33.1167	57.1173	22.7291	1.3246	0.00417434	0.040399	Chr12	1858271	1858432	162	-	-
evm.TU.Ga08G0062	59.3683	77.9852	57.4587	29.4747	23.2851	25.0884	64.9374	25.9494	1.32131	0.000390704	0.00664603	Chr08	391605	391916	312	-	-
evm.TU.Ga01G0803	1618.78	756.856	832.68	417.558	423.366	443.564	1069.44	428.162	1.32054	1.11069e-07	5.98206e-06	Chr01	11986772	11987392	621	-	-
evm.TU.Ga12G0335	4092.46	4774.09	5337.06	1752.76	2217.38	1718.06	4734.54	1896.07	1.32041	1.63853e-17	5.32346e-15	Chr12	2786437	2789919	1014	PF14226:non-haem dioxygenase in morphine synthesis N-terminal|PF03171:2OG-Fe(II) oxygenase superfamily	2OG-FeII_Oxy
evm.TU.Ga06G1846	375.01	185.965	238.312	98.2489	75.1475	146.517	266.429	106.638	1.32007	1.85344e-05	0.000523887	Chr06	119193827	119195804	675	PF00628:PHD-finger|PF01426:BAH domain	BAH
evm.TU.Ga03G2687	1570.29	4610.12	3360.86	1120.04	1253.16	1456.13	3180.43	1276.44	1.31709	0.00316689	0.0331213	Chr03	134922465	134933769	1065	PF00182:Chitinase class I	-
evm.TU.Ga07G0963	168.21	226.957	343.81	112.004	120.659	64.2264	246.326	98.9631	1.3168	2.23538e-05	0.000618517	Chr07	13113150	13113602	237	-	-
evm.TU.Ga02G0284	729.241	565.892	586.832	213.2	313.291	230.814	627.322	252.435	1.31431	2.83742e-11	3.17528e-09	Chr02	2769358	2771702	915	PF02984:Cyclin, C-terminal domain|PF00134:Cyclin, N-terminal domain	Cyclin_C
evm.TU.Ga08G0458	93.0104	65.9874	85.717	36.3521	38.1029	24.0849	81.5716	32.8466	1.3136	0.000182434	0.00359104	Chr08	5038147	5040329	738	PF00403:Heavy-metal-associated domain	HMA
evm.TU.Ga13G0545	731.22	1283.76	1352.63	515.806	329.167	509.797	1122.54	451.59	1.31331	5.02373e-08	2.97049e-06	Chr13	7783665	7784558	894	PF04674:Phosphate-induced protein 1 conserved region	-
evm.TU.Ga01G1494	51.4525	167.968	81.9493	56.0018	37.0445	28.0991	100.457	40.3818	1.31321	0.00294305	0.0313224	Chr01	49041122	49041325	204	-	-
evm.TU.Ga08G0837	241.431	290.945	340.984	121.829	95.2574	134.474	291.12	117.187	1.31207	9.14352e-09	6.30757e-07	Chr08	14919898	14924085	2034	PF02362:B3 DNA binding domain|PF02309:AUX/IAA family|PF06507:Auxin response factor	Auxin_resp
evm.TU.Ga03G0572	132.589	96.9815	123.395	35.3696	50.8039	56.1981	117.655	47.4572	1.31142	1.77585e-05	0.000507157	Chr03	7988137	7990871	2619	PF13855:Leucine rich repeat|PF08263:Leucine rich repeat N-terminal domain|PF00069:Protein kinase domain	Pkinase
evm.TU.Ga08G0895	174.147	158.97	292.945	91.3714	87.8484	73.2583	208.687	84.1594	1.31111	4.04083e-06	0.000140016	Chr08	17767555	17767970	303	PF03242:Late embryogenesis abundant protein	-
evm.TU.Ga11G0838	148.421	178.966	176.144	87.4415	34.9277	80.283	167.844	67.5507	1.31018	4.14121e-05	0.0010341	Chr11	13998907	14000021	954	PF00561:alpha/beta hydrolase fold	Abhydrolase_1
evm.TU.Ga07G0981	52.442	61.9882	53.6909	26.5272	20.1099	21.0743	56.0404	22.5705	1.31009	0.000790278	0.0115521	Chr07	13423541	13428741	999	PF02365:No apical meristem (NAM) protein	NAM
evm.TU.Ga05G1424	35.621	51.9901	48.0392	24.5622	20.1099	10.0354	45.2168	18.2358	1.30992	0.0054484	0.0489659	Chr05	12568634	12569386	753	PF02701:Dof domain, zinc finger	zf-Dof
evm.TU.Ga02G1361	73.2209	226.957	185.563	69.7567	95.2574	31.1097	161.914	65.3746	1.30976	0.00218314	0.0249013	Chr02	92531215	92533485	1149	PF00892:EamA-like transporter family	DUF6
evm.TU.Ga05G0145	390.841	563.893	572.703	216.147	194.748	205.725	509.146	205.54	1.30852	4.59141e-11	4.95463e-09	Chr05	1377022	1378194	1173	-	-
evm.TU.Ga03G1250	119.726	82.9842	120.569	45.1945	49.7455	36.1274	107.76	43.6891	1.304	3.14274e-05	0.000822146	Chr03	68813285	68816224	2940	PF08263:Leucine rich repeat N-terminal domain	LRRNT_2
evm.TU.Ga13G1196	82.1262	65.9874	64.0523	33.4046	23.2851	29.1026	70.722	28.5974	1.30374	0.000282451	0.00511419	Chr13	63603600	63604028	429	PF13639:Ring finger domain	-
evm.TU.Ga02G1251	279.031	168.968	178.028	117.899	103.725	32.1132	208.676	84.5788	1.30299	0.000628324	0.0097308	Chr02	89675864	89676344	327	PF10950:Protein of unknown function (DUF2775)	-
evm.TU.Ga07G1209	76.1894	59.9886	48.0392	24.5622	17.9931	32.1132	61.4057	24.8895	1.29989	0.00129141	0.0166681	Chr07	19313764	19315137	423	-	-
evm.TU.Ga08G1843	433.389	458.913	515.244	236.78	165.113	169.598	469.182	190.497	1.29952	5.71013e-11	6.07505e-09	Chr08	112917042	112920844	912	PF04640:PLATZ transcription factor	-
evm.TU.Ga11G3455	162.273	205.961	204.402	88.424	71.9722	72.2547	190.879	77.5503	1.2987	8.11228e-08	4.48924e-06	Chr11	118821191	118821613	423	-	-
evm.TU.Ga13G1995	65.3052	89.9829	81.0073	34.3871	27.5188	34.1203	78.7651	32.0087	1.29761	0.000146784	0.00302248	Chr13	112537920	112540626	1305	PF02458:Transferase family	-
evm.TU.Ga04G1545	369.073	404.923	459.669	209.27	160.879	132.467	411.222	167.539	1.29502	1.11074e-09	9.07051e-08	Chr04	87744803	87745891	1089	PF01501:Glycosyl transferase family 8	Glyco_transf_8
evm.TU.Ga06G2161	1232.88	2305.56	2282.33	862.625	971.625	538.9	1940.26	791.05	1.29459	2.23043e-07	1.1048e-05	Chr06	126456061	126457059	999	PF07859:alpha/beta hydrolase fold	Abhydrolase_3
evm.TU.Ga01G0204	115.768	113.978	160.131	55.0194	52.9208	51.1804	129.959	53.0402	1.29365	4.96996e-06	0.000166668	Chr01	1485997	1488642	2646	PF13855:Leucine rich repeat|PF00931:NB-ARC domain	NB-ARC
evm.TU.Ga08G2346	284.968	488.907	509.593	180.778	216.975	126.446	427.822	174.733	1.29271	8.81652e-07	3.72575e-05	Chr08	122921141	122924058	1104	PF06955:Xyloglucan endo-transglycosylase (XET) C-terminus|PF00722:Glycosyl hydrolases family 16	-
evm.TU.Ga05G1741	222.631	186.964	221.357	76.6341	96.3158	85.3007	210.318	86.0835	1.2902	1.62729e-08	1.07355e-06	Chr05	15809884	15815350	2550	PF03936:Terpene synthase family, metal binding domain|PF01397:Terpene synthase, N-terminal domain	-
evm.TU.Ga02G1556	156.337	61.9882	91.3687	69.7567	28.5772	28.0991	103.231	42.1443	1.28996	0.00325911	0.0338051	Chr02	96248520	96249861	699	PF02365:No apical meristem (NAM) protein	NAM
evm.TU.Ga13G1632	41.5578	36.993	40.5037	17.6848	17.9931	13.046	39.6848	16.2413	1.28978	0.00451601	0.0427655	Chr13	102419901	102420311	411	PF00226:DnaJ domain	DnaJ
evm.TU.Ga04G0203	282.989	355.932	497.347	105.126	200.04	160.566	378.756	155.244	1.28839	2.02211e-06	7.7144e-05	Chr04	2609594	2611582	957	PF05368:NmrA-like family	NmrA
evm.TU.Ga13G2677	63.3262	124.976	99.8462	37.3346	49.7455	31.1097	96.0496	39.3966	1.28749	0.000362004	0.00626542	Chr13	122642957	122645185	969	PF00561:alpha/beta hydrolase fold	Abhydrolase_1
evm.TU.Ga03G2151	844.02	658.875	782.757	334.046	358.803	243.86	761.884	312.236	1.28739	8.77257e-12	1.07749e-09	Chr03	128813349	128817392	2979	PF07714:Protein tyrosine kinase|PF01453:D-mannose binding lectin|PF08276:PAN-like domain|PF00954:S-locus glycoprotein domain	Pkinase_Tyr
evm.TU.Ga10G2484	1707.83	1789.66	2474.49	782.061	824.505	843.975	1990.66	816.847	1.2853	1.26137e-14	2.74189e-12	Chr10	123433140	123434537	813	PF09425:Divergent CCT motif|PF06200:tify domain	Zim
evm.TU.Ga14G1625	974.63	1460.72	1420.45	628.793	353.511	604.13	1285.27	528.811	1.28075	1.69064e-08	1.11291e-06	tig00015610	323563	325023	1461	PF00067:Cytochrome P450	p450
evm.TU.Ga11G1341	422.505	588.888	457.786	231.867	203.216	169.598	489.726	201.56	1.28037	2.62174e-10	2.50094e-08	Chr11	30362996	30363462	288	-	-
novel.1550	170.189	114.978	187.447	50.1069	92.0821	53.1875	157.538	65.1255	1.2776	5.16039e-05	0.00124438	Chr11	120972077	120975237	3161	-	-
evm.TU.Ga04G1864	106.863	99.981	114.917	37.3346	44.4534	51.1804	107.254	44.3228	1.27579	1.5034e-05	0.000437622	Chr04	94684752	94685351	600	PF00197:Trypsin and protease inhibitor	-
evm.TU.Ga04G0215	245.389	491.906	233.602	139.513	150.295	111.393	323.633	133.734	1.27486	1.19573e-05	0.000359384	Chr04	2681274	2683359	201	-	-
evm.TU.Ga09G2461	301.789	270.948	228.893	100.214	110.075	122.432	267.21	110.907	1.26842	4.53696e-09	3.31121e-07	Chr09	82002313	82003284	972	PF07859:alpha/beta hydrolase fold	Abhydrolase_3
evm.TU.Ga05G2597	341.368	290.945	265.629	114.951	68.797	188.665	299.314	124.138	1.26829	2.6931e-05	0.000722023	Chr05	25849448	25852480	1353	PF01842:ACT domain	ACT
evm.TU.Ga14G0409	328.505	269.949	455.902	118.881	184.164	135.478	351.452	146.174	1.26742	4.28172e-07	1.9812e-05	tig00004569	262825	267278	1356	PF00928:Adaptor complexes medium subunit family	Adap_comp_sub
evm.TU.Ga12G1284	1104.25	1211.77	1927.22	541.351	610.705	611.155	1414.41	587.737	1.26727	7.07152e-10	6.05286e-08	Chr12	16492177	16497862	2028	PF00168:C2 domain	C2
evm.TU.Ga05G1637	211.747	230.956	284.468	93.3364	109.017	100.354	242.39	100.902	1.26563	1.50621e-08	1.00243e-06	Chr05	14670840	14671583	744	PF07939:Protein of unknown function (DUF1685)	-
evm.TU.Ga08G2560	483.852	601.885	661.246	269.202	228.618	228.807	582.328	242.209	1.26538	4.93541e-12	6.26569e-10	Chr08	125667773	125669485	1713	PF01699:Sodium/calcium exchanger protein	Na_Ca_ex
evm.TU.Ga06G0883	365.115	364.931	443.656	136.566	170.405	181.64	391.234	162.87	1.26523	1.44368e-10	1.4444e-08	Chr06	20538829	20539956	903	-	-
evm.TU.Ga09G1487	348.294	509.903	571.761	174.883	189.456	230.814	476.653	198.384	1.2649	1.2074e-08	8.17972e-07	Chr09	71648090	71649121	1032	PF01344:Kelch motif	Kelch_1
evm.TU.Ga09G1751	166.231	194.963	201.576	80.5641	88.9069	65.23	187.59	78.2336	1.26284	1.84988e-07	9.3712e-06	Chr09	75394947	75396956	2010	PF00069:Protein kinase domain|PF00139:Legume lectin domain	Pkinase
evm.TU.Ga01G0733	299.81	524.9	311.784	168.006	154.529	151.534	378.831	158.023	1.26086	2.14765e-07	1.07258e-05	Chr01	9922129	9922529	330	PF01221:Dynein light chain type 1	-
evm.TU.Ga08G2512	347.305	310.941	394.675	139.513	201.099	99.3502	350.974	146.654	1.26063	5.43345e-07	2.45399e-05	Chr08	124894662	124896561	1050	PF01764:Lipase (class 3)	Lipase_3
evm.TU.Ga12G2264	196.905	193.963	219.473	87.4415	100.549	67.237	203.447	85.076	1.25927	1.40967e-07	7.36905e-06	Chr12	78003602	78006058	2229	PF08263:Leucine rich repeat N-terminal domain|PF00069:Protein kinase domain	Pkinase
evm.TU.Ga01G2006	96.9683	106.98	128.105	67.7917	30.694	40.1415	110.684	46.2091	1.25741	0.000232555	0.00438625	Chr01	96120721	96123321	2100	PF14577:Sieve element occlusion C-terminus|PF14576:Sieve element occlusion N-terminus	-
evm.TU.Ga01G2338	43.5368	64.9876	70.6459	33.4046	28.5772	13.046	59.7234	25.0093	1.25641	0.00415402	0.0402636	Chr01	105871171	105871644	474	PF13912:C2H2-type zinc finger	-
evm.TU.Ga08G2513	150.4	192.963	121.511	79.5816	69.8554	45.1592	154.958	64.8654	1.25563	2.95017e-05	0.000779191	Chr08	124904678	124905502	522	PF04970:Lecithin retinol acyltransferase	-
evm.TU.Ga12G0687	356.21	344.934	400.327	172.918	141.828	146.517	367.157	153.754	1.25527	2.97981e-11	3.32232e-09	Chr12	6247855	6251460	1923	PF03372:Endonuclease/Exonuclease/phosphatase family	Exo_endo_phos
evm.TU.Ga11G3261	77.1788	82.9842	71.5879	48.1419	32.8109	16.0566	77.2503	32.3365	1.25499	0.00177714	0.02141	Chr11	117186876	117187613	738	PF00847:AP2 domain	AP2
novel.943	207.789	129.975	138.466	66.8092	61.3881	71.2512	158.743	66.4828	1.25489	7.00845e-06	0.000226967	Chr07	18980418	18981927	1435	-	-
evm.TU.Ga11G1272	75.1999	80.9846	72.5298	28.4922	45.5118	22.0778	76.2381	32.0273	1.25456	0.000641817	0.00985893	Chr11	26920597	26921104	336	-	-
evm.TU.Ga14G0027	62.3367	123.976	166.724	36.3521	46.5703	65.23	117.679	49.3841	1.25373	0.00115301	0.0153811	tig00000254	148819	148989	171	-	-
evm.TU.Ga02G1164	931.093	864.835	904.268	366.468	522.857	243.86	900.065	377.728	1.2534	5.04675e-08	2.97247e-06	Chr02	87754105	87756367	1482	PF01490:Transmembrane amino acid transporter protein	Aa_trans
evm.TU.Ga05G3912	151.389	53.9897	147.885	28.4922	68.797	51.1804	117.755	49.4899	1.25335	0.00305616	0.0321636	Chr05	89976993	89977427	435	-	-
evm.TU.Ga13G2310	122.695	97.9814	131.872	45.1945	48.6871	54.191	117.516	49.3575	1.25225	1.3066e-05	0.000389722	Chr13	118432959	118436185	2319	PF00704:Glycosyl hydrolases family 18|PF07714:Protein tyrosine kinase	Pkinase_Tyr
evm.TU.Ga06G0673	164.252	177.966	180.854	77.6166	76.2059	66.2335	174.357	73.352	1.24939	1.20873e-07	6.39611e-06	Chr06	11399304	11402599	1002	PF03171:2OG-Fe(II) oxygenase superfamily|PF14226:non-haem dioxygenase in morphine synthesis N-terminal	2OG-FeII_Oxy
evm.TU.Ga08G2342	3453.26	2218.58	3430.57	1520.89	1122.98	1187.19	3034.13	1277.02	1.24841	7.7372e-11	8.11735e-09	Chr08	122856660	122860008	996	PF00403:Heavy-metal-associated domain	HMA
evm.TU.Ga13G2007	558.062	296.943	364.533	202.393	148.178	162.573	406.513	171.048	1.24818	6.59242e-07	2.90788e-05	Chr13	112940401	112941744	1344	PF03140:Plant protein of unknown function	-
evm.TU.Ga03G0428	893.493	1149.78	1324.38	500.087	447.71	470.659	1122.55	472.818	1.2474	6.01715e-13	9.67065e-11	Chr03	4864427	4867089	2292	PF01590:GAF domain|PF00072:Response regulator receiver domain	Response_reg
evm.TU.Ga06G1213	441.305	511.903	723.414	253.482	222.267	230.814	558.874	235.521	1.2468	2.80344e-09	2.10188e-07	Chr06	46856668	46861547	1593	PF06925:Monogalactosyldiacylglycerol (MGDG) synthase|PF04101:Glycosyltransferase family 28 C-terminal domain	-
evm.TU.Ga05G3541	75.1999	88.9831	121.511	52.0719	42.3366	26.092	95.2313	40.1668	1.24585	0.000494537	0.00802494	Chr05	68476676	68477182	507	PF14009:Domain of unknown function (DUF4228)	-
novel.1162	218.673	178.966	117.743	55.0194	97.3742	65.23	171.794	72.5412	1.24528	6.58567e-05	0.00153184	Chr09	54544997	54551953	3044	PF03171:2OG-Fe(II) oxygenase superfamily|PF14226:non-haem dioxygenase in morphine synthesis N-terminal	2OG-FeII_Oxy
evm.TU.Ga10G1046	426.462	360.931	504.883	164.076	154.529	226.8	430.759	181.801	1.2444	8.08752e-09	5.65659e-07	Chr10	23842994	23847351	2319	PF01915:Glycosyl hydrolase family 3 C-terminal domain|PF14310:Fibronectin type III-like domain|PF00933:Glycosyl hydrolase family 3 N terminal domain	Glyco_hydro_3_C
evm.TU.Ga08G0295	190.968	408.922	211.938	158.181	132.302	52.184	270.609	114.222	1.2441	0.000782733	0.0114807	Chr08	2723749	2724051	303	PF13833:EF-hand domain pair	-
evm.TU.Ga06G1505	95.9788	173.967	166.724	65.8267	62.4465	56.1981	145.557	61.4904	1.24334	3.61805e-05	0.000928796	Chr06	90479793	90481112	1320	PF04572:Alpha 1,4-glycosyltransferase conserved region|PF04488:Glycosyltransferase sugar-binding region containing DXD motif	Gly_transf_sug
evm.TU.Ga01G1667	240.442	429.918	274.106	160.146	111.134	127.449	314.822	132.91	1.24283	1.80021e-06	7.00894e-05	Chr01	75717927	75718888	366	PF14368:Probable lipid transfer	-
evm.TU.Ga12G2846	240.442	264.95	262.803	101.196	84.6732	138.488	256.065	108.119	1.24283	1.00662e-07	5.4774e-06	Chr12	102185037	102186476	1035	PF07859:alpha/beta hydrolase fold	Abhydrolase_3
evm.TU.Ga10G1866	3112.88	3571.32	3910.02	1394.15	1638.43	1451.12	3531.41	1494.56	1.24072	5.01777e-19	1.82665e-16	Chr10	101826259	101827515	1257	PF01764:Lipase (class 3)	Lipase_3
evm.TU.Ga10G2312	123.684	97.9814	130.93	83.5115	48.6871	17.0601	117.532	49.7529	1.23935	0.00389209	0.0384563	Chr10	119275947	119276418	387	-	-
evm.TU.Ga12G0242	553.115	348.934	436.121	265.272	186.281	115.407	446.056	188.987	1.23855	7.87765e-06	0.000250815	Chr12	1931563	1932505	417	-	-
evm.TU.Ga08G1995	191.958	259.951	154.479	102.179	77.2643	77.2724	202.129	85.5718	1.23843	4.21414e-06	0.000144365	Chr08	115952299	115953735	1437	PF14543:Xylanase inhibitor N-terminal|PF14541:Xylanase inhibitor C-terminal	-
evm.TU.Ga02G0948	74.2104	34.9933	60.2845	27.5097	23.2851	21.0743	56.4961	23.9564	1.2376	0.0037449	0.0373439	Chr02	66941234	66942587	876	PF00046:Homeobox domain	Homeobox
evm.TU.Ga11G3620	163.263	73.9859	129.988	54.0369	68.797	33.1167	122.412	51.9835	1.23743	0.000783522	0.0114867	Chr11	120277896	120278147	252	-	-
evm.TU.Ga10G2882	120.716	217.959	193.099	73.6866	88.9069	63.2229	177.258	75.2721	1.23678	1.82851e-05	0.000518764	Chr10	127691445	127691780	336	PF13833:EF-hand domain pair	-
evm.TU.Ga07G0984	328.505	277.947	359.823	122.811	146.061	141.499	322.092	136.79	1.23654	9.25816e-10	7.68503e-08	Chr07	13476690	13477070	381	-	-
evm.TU.Ga07G2296	130.61	101.981	97.0204	48.1419	48.6871	43.1521	109.87	46.6604	1.23541	2.69869e-05	0.000722201	Chr07	91760363	91762056	984	PF08240:Alcohol dehydrogenase GroES-like domain|PF13602:Zinc-binding dehydrogenase	ADH_N
evm.TU.Ga03G0971	50.4631	48.9907	43.3295	20.6323	15.8762	24.0849	47.5944	20.1978	1.23415	0.00320745	0.0333953	Chr03	22946624	22946893	176	-	-
evm.TU.Ga05G2468	97.9577	272.948	122.453	54.0369	81.498	74.2618	164.453	69.9322	1.23398	0.000886182	0.0126183	Chr05	23670452	23670931	480	PF13499:EF-hand domain pair|PF13833:EF-hand domain pair	-
evm.TU.Ga02G1526	61.3473	121.977	126.221	74.6691	29.6356	27.0955	103.182	43.8001	1.23396	0.00413314	0.0401252	Chr02	95501938	95502618	681	PF03168:Late embryogenesis abundant protein	-
evm.TU.Ga07G0897	405.684	329.937	249.616	167.023	119.601	132.467	328.412	139.697	1.23181	2.1554e-07	1.0729e-05	Chr07	11500753	11501217	465	PF13499:EF-hand domain pair	-
evm.TU.Ga05G3091	903.388	1427.73	1027.66	497.139	568.369	365.288	1119.59	476.932	1.23132	6.1414e-09	4.38682e-07	Chr05	35475203	35481189	2250	PF07714:Protein tyrosine kinase|PF14381:Ethylene-responsive protein kinase Le-CTR1	Pkinase_Tyr
evm.TU.Ga04G0199	159.305	136.974	171.434	67.7917	32.8109	98.3467	155.904	66.3164	1.23117	0.000323293	0.00571245	Chr04	2509789	2512758	2892	PF00069:Protein kinase domain|PF08263:Leucine rich repeat N-terminal domain|PF13855:Leucine rich repeat	Pkinase
evm.TU.Ga10G2389	197.894	414.921	534.083	164.076	104.783	220.778	382.3	163.212	1.22753	0.000224396	0.00425887	Chr10	121412567	121420295	4410	PF08370:Plant PDR ABC transporter associated|PF14510:ABC-transporter extracellular N-terminal|PF01061:ABC-2 type transporter|PF00005:ABC transporter	ABC2_membrane
novel.1962	75.1999	67.9871	69.704	36.3521	25.402	29.1026	70.9636	30.2855	1.2263	0.000441063	0.00728896	Chr13	119009794	119011223	1430	-	-
evm.TU.Ga11G2742	39.5789	114.978	64.0523	29.4747	33.8693	30.1061	72.8698	31.15	1.2261	0.00433778	0.0415686	Chr11	110318564	110324272	546	PF14368:Probable lipid transfer	-
evm.TU.Ga09G2465	121.705	116.978	149.769	56.0018	55.0376	55.1946	129.484	55.4113	1.2251	5.93434e-06	0.000195963	Chr09	82066937	82071176	1587	PF00083:Sugar (and other) transporter	Sugar_tr
evm.TU.Ga14G2392	175.137	160.969	178.97	57.9668	79.3811	83.2936	171.692	73.5472	1.22444	9.23164e-07	3.86439e-05	tig00020670	82992	83474	483	-	-
evm.TU.Ga13G1625	64.3157	123.976	114.917	51.0894	49.7455	29.1026	101.07	43.3125	1.22318	0.000781808	0.0114727	Chr13	102275762	102279298	1383	PF01490:Transmembrane amino acid transporter protein	Aa_trans
evm.TU.Ga11G2088	253.305	123.976	270.338	81.5465	112.192	84.2972	215.873	92.6786	1.22147	6.78602e-05	0.0015736	Chr11	97720421	97721673	1005	PF00141:Peroxidase	-
evm.TU.Ga01G2259	82.1262	135.974	94.1945	40.282	46.5703	47.1663	104.098	44.6729	1.22054	0.000139336	0.00289747	Chr01	104610277	104611269	828	PF02701:Dof domain, zinc finger	zf-Dof
evm.TU.Ga02G0920	143.473	70.9865	138.466	45.1945	61.3881	45.1592	117.642	50.5806	1.21987	0.000360851	0.00626312	Chr02	61606134	61606819	453	PF03106:WRKY DNA -binding domain	WRKY
evm.TU.Ga13G0260	206.8	536.898	498.289	164.076	256.136	113.4	413.996	177.871	1.2197	0.000325018	0.0057361	Chr13	2675484	2680863	1536	PF00067:Cytochrome P450	p450
evm.TU.Ga13G0027	1215.07	1868.64	2272.91	690.689	650.925	960.386	1785.54	767.333	1.21843	5.49665e-08	3.2124e-06	Chr13	247984	250816	2538	PF11815:Domain of unknown function (DUF3336)|PF01734:Patatin-like phospholipase	-
evm.TU.Ga07G0500	198.884	221.958	231.719	111.021	95.2574	74.2618	217.52	93.5135	1.21772	2.13684e-07	1.07073e-05	Chr07	5390790	5392531	1572	PF07690:Major Facilitator Superfamily	MFS_1
evm.TU.Ga05G3974	188.989	142.973	178.028	76.6341	83.6148	59.2087	169.997	73.1525	1.21763	2.3457e-06	8.79345e-05	Chr05	91444617	91447698	2517	PF00931:NB-ARC domain|PF13855:Leucine rich repeat	NB-ARC
novel.1191	40.5684	55.9893	47.0973	21.6147	19.0515	21.0743	47.885	20.5802	1.21723	0.00336465	0.0345322	Chr09	76620875	76630574	1839	-	-
evm.TU.Ga11G2106	108.842	194.963	72.5298	66.8092	49.7455	45.1592	125.445	53.9046	1.21676	0.0011516	0.0153759	Chr11	98159389	98160062	612	-	-
evm.TU.Ga11G2883	1463.43	808.846	990.927	442.12	473.112	491.734	1087.73	468.988	1.21373	5.51933e-09	3.9612e-07	Chr11	112457362	112459770	1155	PF00249:Myb-like DNA-binding domain	Myb_DNA-binding
evm.TU.Ga11G3932	267.157	421.92	209.112	158.181	171.463	58.2052	299.396	129.283	1.21171	0.000605822	0.00945013	Chr11	122771442	122772443	270	-	-
evm.TU.Ga11G3956	62.3367	106.98	50.8651	39.2995	28.5772	27.0955	73.3938	31.6574	1.21065	0.00247152	0.0274548	Chr11	122941433	122942053	621	PF13639:Ring finger domain	-
evm.TU.Ga07G2594	1041.91	1111.79	1274.45	495.174	549.317	438.546	1142.72	494.346	1.20935	6.90382e-15	1.5803e-12	Chr07	96215051	96216469	1419	PF02458:Transferase family	-
evm.TU.Ga12G0396	3209.85	3652.31	3633.08	1297.87	1981.35	1268.47	3498.41	1515.9	1.2068	2.00739e-11	2.33282e-09	Chr12	3337946	3340335	1359	PF01053:Cys/Met metabolism PLP-dependent enzyme	Cys_Met_Meta_PP
evm.TU.Ga07G2002	993.43	527.9	912.745	344.853	436.067	274.969	811.358	351.963	1.20547	7.2137e-07	3.14519e-05	Chr07	78508943	78509413	258	-	-
evm.TU.Ga05G0946	125.663	91.9825	111.15	56.9843	43.395	42.1486	109.598	47.5093	1.20485	6.11757e-05	0.00143734	Chr05	8281320	8282855	1536	PF00067:Cytochrome P450	p450
evm.TU.Ga12G2351	54.421	80.9846	79.1234	25.5447	49.7455	18.0637	71.5097	31.118	1.20471	0.00427038	0.0410792	Chr12	88701929	88702914	678	PF12146:Serine aminopeptidase, S33	-
evm.TU.Ga12G1917	78.1683	106.98	112.092	43.2295	50.8039	35.1238	99.0798	43.0524	1.20425	0.000157591	0.00319572	Chr12	31620057	31625624	1422	PF12697:Alpha/beta hydrolase family	-
novel.1105	215.705	143.973	229.835	89.4065	104.783	62.2193	196.504	85.4696	1.20263	1.84522e-05	0.000522524	Chr08	68122988	68126187	3200	-	-
evm.TU.Ga10G0456	58.3789	50.9903	63.1103	25.5447	28.5772	21.0743	57.4932	25.0654	1.1994	0.00165745	0.0202261	Chr10	7744528	7745910	1383	PF08392:FAE1/Type III polyketide synthase-like protein|PF08541:3-Oxoacyl-[acyl-carrier-protein (ACP)] synthase III C terminal	-
evm.TU.Ga02G1547	244.4	508.903	552.922	163.093	207.449	200.708	435.408	190.417	1.1938	1.40215e-05	0.000413328	Chr02	96061457	96064462	843	PF00106:short chain dehydrogenase	adh_short
evm.TU.Ga12G1057	340.378	264.95	379.604	164.076	129.127	137.485	328.311	143.562	1.19302	3.03252e-08	1.86235e-06	Chr12	11586591	11587313	567	PF14299:Phloem protein 2	-
novel.322	46.5052	99.981	61.2265	38.3171	24.3435	28.0991	69.2375	30.2532	1.19185	0.00358605	0.0361295	Chr03	126274259	126276013	1755	PF14223:gag-polypeptide of LTR copia-type	-
evm.TU.Ga10G0269	500.673	318.939	501.115	232.85	174.638	170.601	440.242	192.697	1.19164	1.8516e-07	9.3712e-06	Chr10	3637981	3639920	1824	PF00069:Protein kinase domain|PF00139:Legume lectin domain	Pkinase
evm.TU.Ga13G1124	77.1788	114.978	97.0204	43.2295	42.3366	41.1451	96.3924	42.237	1.19022	0.000141187	0.0029279	Chr13	49829622	49829834	213	-	-
evm.TU.Ga06G1477	54.421	113.978	117.743	43.2295	35.9861	46.1627	95.3808	41.7928	1.19004	0.0011813	0.0156548	Chr06	87721852	87723927	2076	PF00069:Protein kinase domain|PF00139:Legume lectin domain	Pkinase
evm.TU.Ga09G0139	1201.22	940.821	1244.31	462.752	520.74	501.769	1128.78	495.087	1.18939	7.8976e-14	1.49141e-11	Chr09	3162959	3164092	1134	PF07524:Bromodomain associated	-
evm.TU.Ga11G3087	251.326	280.947	294.829	146.391	113.25	103.364	275.7	121.002	1.18737	4.07428e-08	2.43289e-06	Chr11	115533243	115534135	390	PF03168:Late embryogenesis abundant protein	-
evm.TU.Ga07G0608	58.3789	95.9817	71.5879	40.282	31.7525	27.0955	75.3161	33.0433	1.18727	0.00111847	0.0150532	Chr07	6693196	6694827	1011	PF01753:MYND finger	zf-MYND
evm.TU.Ga05G2548	125.663	77.9852	56.5167	50.1069	41.2782	23.0814	86.7216	38.1555	1.18351	0.00362756	0.0364263	Chr05	24752855	24757385	2307	PF07645:Calcium-binding EGF domain|PF00069:Protein kinase domain|PF13947:Wall-associated receptor kinase galacturonan-binding	Pkinase
evm.TU.Ga14G1553	131.6	130.975	145.06	55.0194	63.5049	61.2158	135.878	59.9134	1.18242	4.53495e-06	0.000153338	tig00014605	189487	191024	984	PF01370:NAD dependent epimerase/dehydratase family	Epimerase
evm.TU.Ga06G2341	80.1472	74.9857	67.8201	37.3346	32.8109	28.0991	74.3177	32.7482	1.18145	0.000482398	0.00784481	Chr06	129605976	129608592	1125	PF04526:Protein of unknown function (DUF568)	-
evm.TU.Ga09G2669	200.863	466.911	161.073	138.531	137.594	89.3149	276.282	121.813	1.18111	0.000799211	0.0116489	Chr09	83661923	83662495	573	-	-
evm.TU.Ga03G0488	195.915	115.978	145.06	69.7567	73.0306	59.2087	152.318	67.332	1.17817	3.24939e-05	0.000847111	Chr03	5909895	5911284	300	-	-
evm.TU.Ga09G2398	241.431	163.969	273.164	105.126	76.2059	118.417	226.188	99.9165	1.17805	1.11367e-05	0.000338528	Chr09	81488972	81494535	720	PF12579:Protein of unknown function (DUF3755)	-
evm.TU.Ga11G2368	833.136	725.862	826.086	357.626	469.936	227.803	795.028	351.788	1.17699	2.33056e-07	1.1525e-05	Chr11	103447441	103452217	4008	-	-
evm.TU.Ga07G1529	507.599	431.918	651.826	309.484	273.071	121.428	530.448	234.661	1.1769	4.41486e-05	0.00109072	Chr07	29729511	29730778	1008	PF03106:WRKY DNA -binding domain	WRKY
evm.TU.Ga10G2810	301.789	520.901	580.238	132.636	276.246	212.75	467.643	207.211	1.17549	3.88987e-05	0.000981891	Chr10	127103553	127104589	945	PF04720:PDDEXK-like family of unknown function	-
evm.TU.Ga11G3940	231.536	248.953	191.215	94.3189	78.3227	124.439	223.901	99.0268	1.17546	1.73832e-06	6.79895e-05	Chr11	122832427	122832906	480	PF04398:Protein of unknown function, DUF538	-
evm.TU.Ga09G2573	2800.21	3283.38	2823.95	1086.63	1136.74	1723.07	2969.18	1315.48	1.17439	1.63577e-10	1.62048e-08	Chr09	83031759	83034053	1101	PF14226:non-haem dioxygenase in morphine synthesis N-terminal|PF03171:2OG-Fe(II) oxygenase superfamily	2OG-FeII_Oxy
evm.TU.Ga05G1316	1117.11	1108.79	925.932	512.859	427.6	457.613	1050.61	466.024	1.17219	2.25362e-14	4.69608e-12	Chr05	11731817	11732197	381	-	-
evm.TU.Ga13G2358	516.504	405.923	470.031	170.953	254.02	193.683	464.153	206.218	1.17173	6.78368e-09	4.79185e-07	Chr13	118840377	118842066	1320	PF01095:Pectinesterase|PF04043:Plant invertase/pectin methylesterase inhibitor	-
evm.TU.Ga10G2828	4276.5	5117.03	5759.05	1928.62	1837.41	2963.45	5050.86	2243.16	1.17096	1.24211e-09	1.00133e-07	Chr10	127253099	127254161	768	PF12481:Aluminium induced protein	-
evm.TU.Ga04G0002	3421.59	2511.52	1880.12	1218.29	1236.23	1016.58	2604.41	1157.03	1.17048	5.34945e-09	3.8761e-07	Chr04	63105	100645	2913	PF12796:Ankyrin repeats (3 copies)|PF13962:Domain of unknown function	-
evm.TU.Ga06G2178	2372.75	997.81	1568.34	833.15	852.024	510.801	1646.3	731.992	1.16941	1.43571e-05	0.000421575	Chr06	126712879	126716726	1752	PF00854:POT family	-
evm.TU.Ga11G3273	142.484	205.961	261.861	105.126	92.0821	74.2618	203.435	90.4901	1.16912	2.68623e-05	0.00072082	Chr11	117259744	117260466	723	PF00847:AP2 domain	AP2
evm.TU.Ga01G0184	314.652	497.905	570.819	140.496	259.312	216.764	461.125	205.524	1.16702	1.07347e-05	0.000328289	Chr01	1286779	1288272	1494	PF00282:Pyridoxal-dependent decarboxylase conserved domain	-
evm.TU.Ga10G2228	207.789	106.98	112.092	70.7392	55.0376	64.2264	142.287	63.3344	1.16645	0.000288578	0.00520872	Chr10	117475157	117476688	1332	PF02458:Transferase family	-
evm.TU.Ga14G1821	246.379	189.964	275.99	100.214	83.6148	133.471	237.444	105.766	1.1662	3.79967e-06	0.000133496	tig00015943	587969	590588	1101	PF00288:GHMP kinases N terminal domain	GHMP_kinases
evm.TU.Ga09G1898	572.904	435.917	521.838	229.902	228.618	224.792	510.22	227.771	1.16365	3.49606e-11	3.84122e-09	Chr09	76858203	76859045	555	PF00249:Myb-like DNA-binding domain	Myb_DNA-binding
evm.TU.Ga03G1766	676.799	850.838	1294.23	446.05	437.125	377.33	940.623	420.168	1.16295	1.63267e-07	8.37542e-06	Chr03	115644820	115648708	1239	PF00544:Pectate lyase	-
evm.TU.Ga06G0085	202.842	109.979	128.105	63.8618	75.1475	58.2052	146.975	65.7381	1.16145	0.000129522	0.0027196	Chr06	686954	690362	1029	-	-
evm.TU.Ga13G2180	122.695	239.954	251.499	109.056	92.0821	74.2618	204.716	91.8	1.15711	0.000127463	0.00268384	Chr13	116558254	116559408	1155	PF13639:Ring finger domain	-
evm.TU.Ga07G0642	771.788	1220.77	1216.99	400.855	514.39	524.85	1069.85	480.032	1.15653	1.14348e-08	7.81683e-07	Chr07	7188752	7192589	1071	PF00651:BTB/POZ domain|PF02135:TAZ zinc finger	zf-TAZ
evm.TU.Ga06G2400	72.2315	201.962	317.436	92.3539	67.7386	105.371	197.21	88.488	1.15617	0.00436197	0.0417211	Chr06	129965867	129970015	2661	PF00305:Lipoxygenase|PF01477:PLAT/LH2 domain	Lipoxygenase
evm.TU.Ga01G1196	342.357	592.887	512.418	173.9	219.092	256.906	482.554	216.633	1.15571	8.689e-07	3.6812e-05	Chr01	23021021	23021521	501	PF00226:DnaJ domain	DnaJ
evm.TU.Ga12G1632	719.346	893.83	824.202	370.398	340.81	383.351	812.459	364.853	1.15469	1.41111e-13	2.53789e-11	Chr12	25333537	25335441	1728	-	-
evm.TU.Ga13G0166	54.421	108.979	142.234	63.8618	41.2782	32.1132	101.878	45.7511	1.15457	0.00406071	0.0396171	Chr13	1632309	1632827	519	PF03195:Protein of unknown function DUF260	-
evm.TU.Ga13G2601	81.1367	89.9829	74.4137	39.2995	30.694	40.1415	81.8444	36.7117	1.15456	0.000380994	0.00651115	Chr13	121836128	121847668	1020	-	-
evm.TU.Ga10G2154	200.863	168.968	194.983	100.214	74.0891	79.2795	188.271	84.5275	1.15415	1.3745e-06	5.55964e-05	Chr10	113345779	113347101	1323	PF05678:VQ motif	-
evm.TU.Ga02G1745	11747	12195.7	11082	5468.53	5581.02	4703.58	11674.9	5251.05	1.15274	3.88928e-21	1.65513e-18	Chr02	98469191	98469646	237	-	-
evm.TU.Ga12G0607	291.894	244.953	237.37	112.986	100.549	134.474	258.073	116.003	1.15266	1.17082e-07	6.23922e-06	Chr12	5363443	5365648	1164	PF02358:Trehalose-phosphatase	-
evm.TU.Ga10G2041	1070.61	1066.8	1499.58	513.842	635.049	487.719	1212.33	545.537	1.1526	3.22832e-10	3.00135e-08	Chr10	109619096	109620214	1119	PF00348:Polyprenyl synthetase	-
evm.TU.Ga08G1607	225.6	259.951	359.823	160.146	130.185	90.3184	281.791	126.883	1.15132	1.35889e-05	0.000402932	Chr08	105401313	105402591	708	PF07386:Protein of unknown function (DUF1499)	-
evm.TU.Ga05G0165	321.578	244.953	210.996	130.671	141.828	78.276	259.176	116.925	1.14873	1.84256e-05	0.000522259	Chr05	1555385	1555893	417	-	-
evm.TU.Ga05G0759	566.968	930.823	546.328	389.065	300.59	232.821	681.373	307.492	1.14743	2.76705e-06	0.000101341	Chr05	6662604	6662861	258	-	-
evm.TU.Ga13G0722	47.4947	75.9855	64.9942	34.3871	29.6356	21.0743	62.8248	28.3657	1.14685	0.00323665	0.0336298	Chr13	11258578	11261897	1380	PF06203:CCT motif	CCT
evm.TU.Ga05G3759	179.094	111.979	74.4137	79.5816	37.0445	48.1698	121.829	54.932	1.14632	0.00291613	0.03115	Chr05	85994786	85995224	309	-	-
evm.TU.Ga12G0374	119.726	154.971	79.1234	56.9843	44.4534	58.2052	117.94	53.2143	1.14592	0.000430882	0.00715335	Chr12	3122531	3123884	1107	PF08100:Dimerisation domain|PF00891:O-methyltransferase	-
evm.TU.Ga02G0954	51.4525	53.9897	49.9231	17.6848	30.694	22.0778	51.7885	23.4856	1.14412	0.00474967	0.0441573	Chr02	68107250	68107853	456	PF00407:Pathogenesis-related protein Bet v I family	-
evm.TU.Ga06G2206	275.073	258.951	322.145	134.601	148.178	105.371	285.39	129.384	1.14239	1.20321e-07	6.37808e-06	Chr06	127148736	127154313	1371	PF03822:NAF domain|PF00069:Protein kinase domain	Pkinase
evm.TU.Ga01G0693	3569.03	2614.5	2927.57	1227.13	1611.97	1291.55	3037.03	1376.88	1.14146	3.52972e-12	4.78254e-10	Chr01	9174571	9175514	768	PF12481:Aluminium induced protein	-
evm.TU.Ga12G0932	111.81	76.9854	112.092	48.1419	38.1029	50.1769	100.296	45.4739	1.14037	0.000287397	0.0051967	Chr12	9617928	9619171	1071	PF01753:MYND finger	zf-MYND
evm.TU.Ga05G1983	117.747	122.977	181.795	72.7042	93.1405	26.092	140.84	63.9789	1.14035	0.00329439	0.0340411	Chr05	18065573	18067486	714	PF03641:Possible lysine decarboxylase	-
evm.TU.Ga06G1937	3123.76	5363.98	6172.57	1855.92	2526.44	2269	4886.77	2217.12	1.1403	1.80414e-07	9.17714e-06	Chr06	121595930	121598000	1320	PF01490:Transmembrane amino acid transporter protein	Aa_trans
evm.TU.Ga13G1598	49.4736	45.9912	49.9231	17.6848	22.2267	26.092	48.4627	22.0012	1.14026	0.00516806	0.0469639	Chr13	101504856	101507290	966	PF02365:No apical meristem (NAM) protein	NAM
evm.TU.Ga03G2643	371.052	211.96	318.378	150.321	152.412	106.375	300.463	136.369	1.14019	7.59114e-06	0.000242973	Chr03	134618288	134619043	669	PF13920:Zinc finger, C3HC4 type (RING finger)	-
evm.TU.Ga11G3074	94.9893	105.98	216.647	56.0018	64.5633	69.2441	139.206	63.2698	1.13915	0.000967199	0.0135547	Chr11	115366368	115368010	1179	PF00657:GDSL-like Lipase/Acylhydrolase	Lipase_GDSL
evm.TU.Ga10G0993	93.0104	119.977	86.659	46.177	53.9792	36.1274	99.8822	45.4278	1.13738	0.000300258	0.00537778	Chr10	22049211	22049673	300	-	-
novel.2067	112.8	200.962	102.672	58.9493	78.3227	52.184	138.811	63.152	1.13676	0.00055059	0.00876506	tig00019629	676286	677727	1231	-	-
evm.TU.Ga09G1808	218.673	261.95	320.261	103.161	125.951	135.478	266.962	121.53	1.13632	7.32194e-07	3.1832e-05	Chr09	75804122	75808737	2652	PF04571:lipin, N-terminal conserved region|PF08235:LNS2 (Lipin/Ned1/Smp2)|PF16876:Lipin/Ned1/Smp2 multi-domain protein middle domain	-
evm.TU.Ga05G2863	47.4947	52.9899	60.2845	17.6848	26.4604	29.1026	53.5897	24.4159	1.13627	0.00457032	0.0430597	Chr05	29856078	29856996	585	-	-
evm.TU.Ga14G0383	739.136	635.879	1123.74	459.805	239.202	437.542	832.919	378.85	1.13615	1.26059e-05	0.000376743	tig00004541	86478	94224	921	PF14226:non-haem dioxygenase in morphine synthesis N-terminal|PF03171:2OG-Fe(II) oxygenase superfamily	2OG-FeII_Oxy
novel.480	537.283	669.873	399.385	228.92	174.638	328.157	535.514	243.905	1.13371	7.17423e-06	0.000231924	Chr04	3350747	3351066	320	-	-
evm.TU.Ga11G2008	355.22	509.903	338.158	184.708	179.931	183.647	401.094	182.762	1.13348	6.4389e-08	3.65698e-06	Chr11	95189627	95190232	606	PF13499:EF-hand domain pair|PF13833:EF-hand domain pair	-
evm.TU.Ga01G0964	139.516	64.9876	102.672	43.2295	50.8039	46.1627	102.392	46.7321	1.13255	0.00105243	0.0144083	Chr01	14797831	14798643	813	-	-
evm.TU.Ga10G2380	623.367	712.864	817.609	347.801	323.875	311.097	717.947	327.591	1.13208	7.83308e-12	9.66027e-10	Chr10	121080886	121081542	657	PF05553:Cotton fibre expressed protein	-
evm.TU.Ga09G1333	203.831	190.964	153.537	105.126	89.9653	55.1946	182.777	83.4287	1.13095	5.27307e-05	0.00126478	Chr09	68946918	68953180	1983	PF00005:ABC transporter|PF01061:ABC-2 type transporter	ABC2_membrane
evm.TU.Ga09G1735	833.136	655.875	826.086	400.855	376.796	279.987	771.699	352.546	1.1304	1.18782e-09	9.64786e-08	Chr09	75204844	75205176	243	-	-
evm.TU.Ga12G0938	402.715	653.876	664.072	214.183	316.466	255.902	573.554	262.184	1.13021	8.13044e-07	3.48455e-05	Chr12	9685940	9689000	1284	PF00571:CBS domain	CBS
evm.TU.Ga12G2567	54.421	100.981	79.1234	41.2645	29.6356	36.1274	78.1751	35.6758	1.12996	0.00194054	0.0228859	Chr12	95908803	95910609	765	PF00010:Helix-loop-helix DNA-binding domain	HLH
evm.TU.Ga01G2525	95.9788	218.958	186.505	81.5465	79.3811	68.2406	167.147	76.3894	1.12983	0.000349886	0.00610381	Chr01	109069160	109071618	1533	PF00069:Protein kinase domain	Pkinase
evm.TU.Ga05G0655	750.02	307.941	326.855	276.079	162.996	193.683	461.605	210.919	1.12923	0.000368251	0.00634362	Chr05	5797465	5801501	1455	PF14541:Xylanase inhibitor C-terminal|PF14543:Xylanase inhibitor N-terminal	-
evm.TU.Ga08G1112	211.747	128.975	165.782	65.8267	62.4465	103.364	168.835	77.2125	1.1281	0.000128723	0.00270847	Chr08	54367004	54369860	1869	PF03595:Voltage-dependent anion channel	C4dic_mal_tran
evm.TU.Ga06G0853	377.978	254.951	323.087	167.023	118.542	151.534	318.672	145.7	1.12806	6.14762e-07	2.73162e-05	Chr06	18235362	18235939	486	PF02519:Auxin responsive protein	Auxin_inducible
evm.TU.Ga05G0488	357.199	255.951	268.454	127.724	182.047	94.3326	293.868	134.701	1.12673	1.58797e-05	0.000457393	Chr05	4327336	4329145	1074	PF02309:AUX/IAA family	-
evm.TU.Ga14G1953	49.4736	92.9823	102.672	27.5097	53.9792	31.1097	81.7093	37.5328	1.12599	0.00510113	0.0464669	tig00016850	29013	30923	1590	PF00067:Cytochrome P450	p450
evm.TU.Ga11G0060	165.242	148.972	145.06	74.6691	68.797	67.237	153.091	70.2344	1.1236	4.14882e-06	0.000142613	Chr11	372228	374441	2214	PF01061:ABC-2 type transporter|PF00005:ABC transporter	ABC2_membrane
evm.TU.Ga04G0691	57.3894	62.988	69.704	28.4922	31.7525	27.0955	63.3605	29.1134	1.12322	0.00165381	0.0202144	Chr04	14551495	14551809	315	-	-
evm.TU.Ga02G0956	450.21	263.95	546.328	232.85	93.1405	252.892	420.163	192.961	1.1219	0.000720413	0.0107546	Chr02	68588964	68589552	474	PF00407:Pathogenesis-related protein Bet v I family	-
evm.TU.Ga08G2429	91.0314	138.974	135.64	44.212	74.0891	50.1769	121.882	56.1593	1.12057	0.000375735	0.0064322	Chr08	124062362	124065490	2286	PF07173:Protein of unknown function (DUF1399)	-
evm.TU.Ga01G2578	251.326	208.96	288.235	120.846	91.0237	132.467	249.507	114.779	1.11946	1.79419e-06	6.99502e-05	Chr01	109741885	109744926	1836	-	-
evm.TU.Ga01G0489	313.663	343.935	356.997	190.603	116.426	159.563	338.198	155.53	1.11919	2.55118e-07	1.24329e-05	Chr01	5525381	5532987	2616	PF13855:Leucine rich repeat|PF08263:Leucine rich repeat N-terminal domain|PF00069:Protein kinase domain	Pkinase
evm.TU.Ga11G0816	1035.98	871.834	984.333	437.207	427.6	466.645	964.048	443.817	1.11909	1.39271e-14	2.98445e-12	Chr11	13606735	13607701	477	PF00226:DnaJ domain	DnaJ
evm.TU.Ga01G0754	148.421	142.973	172.376	91.3714	70.9138	51.1804	154.59	71.1552	1.11908	5.65569e-05	0.00134239	Chr01	10483977	10484354	378	PF13833:EF-hand domain pair	-
novel.580	667.894	962.817	849.635	353.696	366.212	422.489	826.782	380.799	1.11844	3.92966e-10	3.56561e-08	Chr05	33167173	33172014	4506	-	-
evm.TU.Ga07G2512	227.579	123.976	148.827	80.5641	87.8484	62.2193	166.794	76.8773	1.11796	0.000150395	0.00308081	Chr07	94930709	94932529	1821	PF07714:Protein tyrosine kinase|PF08263:Leucine rich repeat N-terminal domain	Pkinase_Tyr
evm.TU.Ga09G1335	120.716	114.978	99.8462	55.0194	38.1029	61.2158	111.847	51.446	1.1179	0.000175772	0.00348487	Chr09	69013324	69014350	333	PF02704:Gibberellin regulated protein	-
evm.TU.Ga12G0136	390.841	300.943	338.158	134.601	184.164	156.552	343.314	158.439	1.11676	5.94584e-08	3.40253e-06	Chr12	1133717	1136889	1596	PF00067:Cytochrome P450	p450
evm.TU.Ga10G2148	93.9999	137.974	163.899	72.7042	44.4534	65.23	131.957	60.7958	1.11667	0.00037404	0.00641409	Chr10	113166272	113168982	2040	PF00441:Acyl-CoA dehydrogenase, C-terminal domain|PF02770:Acyl-CoA dehydrogenase, middle domain|PF01756:Acyl-CoA oxidase	-
evm.TU.Ga06G0160	62.3367	43.9916	73.4717	34.3871	26.4604	22.0778	59.9334	27.6418	1.1165	0.00486351	0.0449391	Chr06	1354402	1356083	1404	PF00067:Cytochrome P450	p450
evm.TU.Ga07G2215	477.915	312.94	355.113	229.902	187.339	111.393	381.99	176.211	1.11603	2.73835e-05	0.000729624	Chr07	89568304	89568858	555	-	-
evm.TU.Ga08G0157	390.841	434.917	341.926	212.218	131.243	194.686	389.228	179.382	1.11594	3.2561e-07	1.54934e-05	Chr08	1187492	1191520	1419	PF01979:Amidohydrolase family	Amidohydro_1
evm.TU.Ga05G0047	1185.39	567.892	755.44	351.731	330.225	476.68	836.24	386.212	1.11434	8.15566e-06	0.000257765	Chr05	553174	555207	1779	PF00004:ATPase family associated with various cellular activities (AAA)|PF14363:Domain associated at C-terminal with AAA	AAA
evm.TU.Ga13G1440	191.958	119.977	92.3107	77.6166	71.9722	37.1309	134.748	62.2399	1.11406	0.00191427	0.0226467	Chr13	89673865	89674158	294	-	-
evm.TU.Ga08G1641	177.116	158.97	200.634	93.3364	53.9792	100.354	178.907	82.5565	1.11396	5.53195e-05	0.00132028	Chr08	106366723	106367483	375	-	-
evm.TU.Ga02G0224	1520.82	707.865	811.957	475.524	435.009	495.748	1013.55	468.76	1.11232	6.81424e-06	0.000221867	Chr02	1936873	1939549	1107	PF01734:Patatin-like phospholipase	-
evm.TU.Ga07G1558	219.663	187.964	209.112	110.039	65.6217	109.386	205.58	95.0154	1.11149	1.21023e-05	0.000362768	Chr07	30836822	30841089	1560	PF00295:Glycosyl hydrolases family 28	-
evm.TU.Ga08G1452	1077.54	1238.76	1609.78	557.071	687.97	580.045	1308.69	608.362	1.10561	6.7502e-10	5.83645e-08	Chr08	96518611	96533711	3768	PF14566:Inositol hexakisphosphate	-
evm.TU.Ga12G2195	369.073	418.92	425.759	198.463	202.157	163.577	404.584	188.066	1.10561	1.43514e-09	1.13515e-07	Chr12	69934706	69937277	1299	PF05147:Lanthionine synthetase C-like protein	-
evm.TU.Ga07G1472	235.494	298.943	259.977	114.951	148.178	106.375	264.805	123.168	1.10548	5.69617e-07	2.55735e-05	Chr07	27806572	27808069	795	PF13419:Haloacid dehalogenase-like hydrolase	-
evm.TU.Ga11G0480	317.621	241.954	350.404	112.004	186.281	125.442	303.326	141.242	1.10468	7.53492e-06	0.000241875	Chr11	6504165	6515836	2895	PF00931:NB-ARC domain	NB-ARC
evm.TU.Ga04G1193	338.399	215.959	154.479	130.671	96.3158	102.361	236.279	109.783	1.10459	0.000172266	0.00342211	Chr04	74290225	74291257	477	-	-
evm.TU.Ga09G1098	1467.39	2135.59	2044.96	864.59	1007.61	755.664	1882.65	875.955	1.10407	6.42683e-10	5.59616e-08	Chr09	64198537	64199214	558	-	-
evm.TU.Ga09G1540	96.9683	176.966	157.305	98.2489	59.2712	43.1521	143.746	66.8907	1.10246	0.00149052	0.0186408	Chr09	72479994	72480662	669	PF03168:Late embryogenesis abundant protein	-
evm.TU.Ga14G2593	114.779	59.9886	108.324	37.3346	44.4534	50.1769	94.3637	43.9883	1.10223	0.0015694	0.0194103	tig00022584	29130	31203	1167	PF12796:Ankyrin repeats (3 copies)|PF13962:Domain of unknown function	-
evm.TU.Ga04G0996	218.673	129.975	142.234	75.6516	69.8554	83.2936	163.627	76.2669	1.10059	8.25366e-05	0.00186523	Chr04	38567632	38569175	783	PF00194:Eukaryotic-type carbonic anhydrase	-
evm.TU.Ga08G1889	71.242	56.9892	53.6909	27.5097	20.1099	37.1309	60.6407	28.2502	1.09948	0.00472437	0.0440033	Chr08	113631765	113632355	591	-	-
evm.TU.Ga05G2811	73.2209	63.9878	54.6328	25.5447	37.0445	27.0955	63.9472	29.8949	1.09881	0.00282821	0.0304542	Chr05	28914087	28914658	495	PF00069:Protein kinase domain	Pkinase
evm.TU.Ga11G1586	264.189	188.964	129.988	95.3014	125.951	51.1804	194.381	90.8111	1.09869	0.00133057	0.0169922	Chr11	60225306	60225967	342	PF03106:WRKY DNA -binding domain	WRKY
evm.TU.Ga06G0582	1789.96	1728.67	1599.42	885.222	562.018	942.322	1706.02	796.521	1.09838	5.85403e-09	4.19146e-07	Chr06	8984849	8988553	1761	PF00854:POT family	-
evm.TU.Ga07G1079	62.3367	67.9871	101.73	40.282	38.1029	30.1061	77.3513	36.1637	1.09816	0.00202916	0.0236421	Chr07	15730492	15731585	1023	PF06547:Protein of unknown function (DUF1117)|PF13639:Ring finger domain|PF14369:zinc-ribbon	-
evm.TU.Ga10G0100	144.463	208.96	220.415	101.196	105.842	61.2158	191.279	89.4179	1.09798	9.95616e-05	0.00216733	Chr10	1013880	1014633	531	PF07107:Wound-induced protein WI12	-
evm.TU.Ga13G0216	169.2	130.975	91.3687	59.9318	70.9138	52.184	130.515	61.0099	1.09726	0.000378591	0.00647375	Chr13	2136453	2136722	270	-	-
evm.TU.Ga02G1582	214.715	183.965	200.634	102.179	60.3297	117.414	199.772	93.3075	1.09634	4.44524e-05	0.00109375	Chr02	96646536	96649341	1074	PF00657:GDSL-like Lipase/Acylhydrolase	Lipase_GDSL
evm.TU.Ga12G1784	340.378	207.96	310.842	144.426	151.353	106.375	286.394	134.051	1.09591	9.45215e-06	0.000293824	Chr12	28546833	28547760	852	PF00249:Myb-like DNA-binding domain	Myb_DNA-binding
evm.TU.Ga07G2574	179.094	97.9814	134.698	71.7217	47.6287	73.2583	137.258	64.2029	1.09463	0.000460088	0.0075511	Chr07	95938511	95941527	1812	PF01657:Salt stress response/antifungal|PF00069:Protein kinase domain	Pkinase
evm.TU.Ga03G1796	49.4736	121.977	68.762	40.282	37.0445	35.1238	80.0708	37.4835	1.09408	0.00547574	0.0491386	Chr03	117568113	117570529	1164	PF00657:GDSL-like Lipase/Acylhydrolase	Lipase_GDSL
evm.TU.Ga01G0734	905.367	1197.77	1319.67	553.141	551.434	499.762	1140.93	534.779	1.09339	1.50743e-10	1.49826e-08	Chr01	9927965	9930238	783	PF00635:MSP (Major sperm protein) domain	Motile_Sperm
evm.TU.Ga13G0810	554.104	684.87	374.894	259.377	281.538	215.761	537.956	252.225	1.09264	1.8024e-06	7.00894e-05	Chr13	14016242	14018333	477	PF02617:ATP-dependent Clp protease adaptor protein ClpS	-
evm.TU.Ga07G2360	210.758	123.976	148.827	59.9318	46.5703	120.425	161.187	75.6422	1.09031	0.00206038	0.0238867	Chr07	92492269	92497080	1101	PF00294:pfkB family carbohydrate kinase	PfkB
evm.TU.Ga05G2261	355.22	203.961	342.868	144.426	131.243	148.524	300.683	141.398	1.08855	8.29607e-06	0.000261834	Chr05	20948211	20949524	981	PF02984:Cyclin, C-terminal domain|PF00134:Cyclin, N-terminal domain	Cyclin_C
evm.TU.Ga09G2516	1215.07	1125.79	967.378	478.472	534.5	544.921	1102.75	519.298	1.08648	6.19694e-13	9.90691e-11	Chr09	82475324	82478882	1692	-	-
evm.TU.Ga04G1741	683.725	793.849	866.59	342.888	484.754	276.976	781.388	368.206	1.08638	2.1519e-07	1.0729e-05	Chr04	92562910	92565474	2565	PF07714:Protein tyrosine kinase|PF12819:Carbohydrate-binding protein of the ER	Pkinase_Tyr
evm.TU.Ga13G2213	278.042	199.962	280.7	112.986	105.842	138.488	252.901	119.105	1.08623	2.65168e-06	9.75889e-05	Chr13	117081290	117081883	594	-	-
evm.TU.Ga07G0344	117.747	181.965	328.739	101.196	80.4395	114.403	209.484	98.6797	1.08622	0.00132228	0.0169076	Chr07	3558957	3561239	1731	PF10358:N-terminal C2 in EEIG1 and EHBP1 proteins	-
evm.TU.Ga10G1487	95.9788	54.9895	92.3107	36.3521	40.2198	38.1344	81.093	38.2354	1.0859	0.00191132	0.0226239	Chr10	81345782	81349415	1359	PF01388:ARID/BRIGHT DNA binding domain|PF00505:HMG (high mobility group) box	ARID
evm.TU.Ga06G0497	90.042	143.973	129.988	67.7917	65.6217	38.1344	121.334	57.1826	1.08585	0.000760163	0.0112315	Chr06	6842863	6843505	354	-	-
evm.TU.Ga02G0271	333.452	273.948	479.45	181.76	159.821	170.601	362.283	170.727	1.08572	3.01296e-06	0.000109288	Chr02	2586424	2588770	1128	PF00651:BTB/POZ domain|PF02135:TAZ zinc finger	zf-TAZ
evm.TU.Ga04G2000	1221.01	1795.66	2268.2	706.409	846.732	939.311	1761.62	830.818	1.08449	2.71713e-07	1.31567e-05	Chr04	96870697	96871693	762	PF03330:Rare lipoprotein A (RlpA)-like double-psi beta-barrel|PF01357:Pollen allergen	-
evm.TU.Ga07G1035	79.1578	85.9836	79.1234	48.1419	31.7525	35.1238	81.4216	38.3394	1.08424	0.000958515	0.013458	Chr07	14659602	14660547	744	PF00249:Myb-like DNA-binding domain	Myb_DNA-binding
evm.TU.Ga07G1161	1232.88	1884.64	2217.34	870.485	952.574	695.452	1778.29	839.503	1.08309	2.38296e-07	1.17457e-05	Chr07	18079090	18079759	552	-	-
evm.TU.Ga13G1783	307.726	363.931	202.518	185.69	111.134	115.407	291.392	137.41	1.08284	9.02208e-05	0.00200501	Chr13	106993089	106993445	357	PF13833:EF-hand domain pair	-
evm.TU.Ga01G0861	2047.22	2384.55	1806.65	955.961	974.8	1014.58	2079.47	981.779	1.08263	5.5641e-14	1.09168e-11	Chr01	12900115	12906743	1797	PF13499:EF-hand domain pair|PF00069:Protein kinase domain	Pkinase
evm.TU.Ga10G1710	818.293	646.877	615.09	388.083	319.641	274.969	693.42	327.565	1.08153	1.07651e-08	7.39245e-07	Chr10	92907345	92908245	807	PF00182:Chitinase class I|PF00187:Chitin recognition protein	-
evm.TU.Ga05G0870	104.884	84.9838	103.614	52.0719	47.6287	39.138	97.8273	46.2795	1.08005	0.000339683	0.00596716	Chr05	7566412	7568281	1149	PF00332:Glycosyl hydrolases family 17	Glyco_hydro_17
evm.TU.Ga14G0122	889.535	734.86	771.453	411.663	302.707	418.475	798.616	377.615	1.07986	8.92397e-10	7.46919e-08	tig00000498	107298	109410	645	PF08263:Leucine rich repeat N-terminal domain	LRRNT_2
evm.TU.Ga11G3231	140.505	94.9819	100.788	68.7742	32.8109	57.2017	112.092	52.9289	1.07955	0.00134133	0.0170717	Chr11	116905980	116906483	504	PF02519:Auxin responsive protein	Auxin_inducible
novel.1262	177.116	89.9829	117.743	56.9843	51.8623	73.2583	128.281	60.7016	1.07879	0.000814014	0.0117964	Chr09	79504542	79506791	1994	PF07727:Reverse transcriptase (RNA-dependent DNA polymerase)|PF00067:Cytochrome P450	p450
evm.TU.Ga11G2856	6437.51	5975.86	6150.9	2913.08	2526.44	3359.84	6188.09	2933.12	1.07697	4.37103e-15	1.0318e-12	Chr11	112119618	112121864	1533	PF00759:Glycosyl hydrolase family 9	-
evm.TU.Ga03G2043	714.399	580.889	596.251	324.221	300.59	271.959	630.513	298.923	1.07657	1.25225e-10	1.27396e-08	Chr03	126570961	126573527	1404	PF00450:Serine carboxypeptidase	Peptidase_S10
evm.TU.Ga02G0283	1153.72	1314.75	1103.96	527.596	537.675	629.218	1190.81	564.83	1.07587	4.48037e-13	7.43816e-11	Chr02	2701575	2703812	555	PF14009:Domain of unknown function (DUF4228)	-
evm.TU.Ga03G2640	295.852	113.978	139.408	95.3014	68.797	96.3396	183.079	86.8127	1.07543	0.00195687	0.0229976	Chr03	134584459	134585720	657	PF00249:Myb-like DNA-binding domain	Myb_DNA-binding
evm.TU.Ga09G1419	193.937	171.967	174.26	93.3364	89.9653	73.2583	180.055	85.52	1.07414	4.37142e-06	0.000148792	Chr09	70471386	70473871	1089	-	-
evm.TU.Ga10G0009	56.3999	79.9848	123.395	43.2295	39.1614	41.1451	86.5932	41.1786	1.07324	0.00328095	0.0339616	Chr10	146973	148394	1422	PF07231:Hs1pro-1 N-terminus|PF07014:Hs1pro-1 protein C-terminus	-
novel.189	115.768	100.981	135.64	45.1945	82.5564	40.1415	117.463	55.9641	1.07321	0.00117489	0.015604	Chr02	65499319	65503238	2493	PF14372:Domain of unknown function (DUF4413)|PF05699:hAT family C-terminal dimerisation region|PF02892:BED zinc finger	hATC
evm.TU.Ga12G0570	115.768	166.968	120.569	63.8618	64.5633	63.2229	134.435	63.8827	1.07296	9.02472e-05	0.00200501	Chr12	4915241	4916179	558	-	-
evm.TU.Ga07G1954	375.999	375.928	398.443	178.813	191.573	176.623	383.457	182.336	1.07296	4.96827e-10	4.42821e-08	Chr07	72012127	72013401	1275	PF08268:F-box associated domain|PF12937:F-box-like	-
evm.TU.Ga09G1914	192.947	123.976	134.698	76.6341	68.797	69.2441	150.541	71.5584	1.07233	8.55708e-05	0.00191804	Chr09	77102322	77104588	1752	PF07891:Protein of unknown function (DUF1666)	-
evm.TU.Ga05G0237	232.526	266.949	297.655	175.865	150.295	53.1875	265.71	126.449	1.07152	0.0014366	0.0180938	Chr05	2069366	2072594	1932	PF00916:Sulfate permease family|PF01740:STAS domain	Sulfate_transp
evm.TU.Ga10G1607	117.747	130.975	108.324	62.8793	46.5703	60.2123	119.015	56.5539	1.07135	0.000119728	0.00254221	Chr10	88414088	88416503	1062	PF13489:Methyltransferase domain	-
evm.TU.Ga13G0814	61.3473	102.98	112.092	36.3521	64.5633	31.1097	92.1397	44.0084	1.06944	0.00480752	0.0445444	Chr13	14171797	14173244	1104	PF00249:Myb-like DNA-binding domain	Myb_DNA-binding
evm.TU.Ga11G1086	301.789	358.932	282.584	160.146	162.996	126.446	314.435	149.862	1.06912	2.01329e-07	1.01365e-05	Chr11	19792860	19793602	552	PF02309:AUX/IAA family	-
evm.TU.Ga07G2361	110.821	95.9817	71.5879	51.0894	47.6287	34.1203	92.7968	44.2795	1.06674	0.00120611	0.0159138	Chr07	92508326	92508729	321	PF05899:Protein of unknown function (DUF861)	Cupin_3
evm.TU.Ga09G1997	472.968	447.915	520.896	176.848	179.931	332.171	480.593	229.65	1.06516	1.15569e-05	0.000349664	Chr09	77902804	77904976	780	PF00210:Ferritin-like domain	Ferritin
evm.TU.Ga11G0900	256.273	173.967	350.404	139.513	114.309	119.421	260.215	124.414	1.06479	7.18897e-05	0.00165813	Chr11	15125858	15128139	966	PF00153:Mitochondrial carrier protein	Mito_carr
evm.TU.Ga01G2735	619.41	628.88	604.729	280.009	335.518	270.955	617.673	295.494	1.06437	3.05507e-11	3.39371e-09	Chr01	111753567	111755216	1650	PF00010:Helix-loop-helix DNA-binding domain|PF14215:bHLH-MYC and R2R3-MYB transcription factors N-terminal	HLH
evm.TU.Ga01G0351	101.916	86.9834	67.8201	37.3346	42.3366	43.1521	85.5731	40.9411	1.06332	0.00106336	0.0145316	Chr01	3002821	3010303	2013	PF01453:D-mannose binding lectin|PF07714:Protein tyrosine kinase|PF00954:S-locus glycoprotein domain|PF08276:PAN-like domain	Pkinase_Tyr
evm.TU.Ga12G0356	297.831	331.937	352.288	134.601	167.23	168.594	327.352	156.808	1.06274	5.16715e-08	3.03746e-06	Chr12	2955785	2957252	1362	PF00069:Protein kinase domain	Pkinase
evm.TU.Ga03G1810	84.1051	93.9821	141.292	43.2295	70.9138	39.138	106.46	51.0938	1.06255	0.00209207	0.0241358	Chr03	118193612	118194323	324	-	-
evm.TU.Ga13G0224	271.115	175.967	177.086	93.3364	115.367	90.3184	208.056	99.674	1.06235	3.74654e-05	0.00094968	Chr13	2249543	2250525	849	PF02701:Dof domain, zinc finger	zf-Dof
novel.986	101.916	175.967	81.0073	56.0018	66.6801	49.1734	119.63	57.2851	1.06221	0.0019116	0.0226239	Chr07	92920784	92921741	478	-	-
evm.TU.Ga04G0429	939.009	1449.72	2288.93	805.641	664.685	772.724	1559.22	747.683	1.06037	2.41195e-05	0.000657734	Chr04	5610532	5613160	1815	PF01397:Terpene synthase, N-terminal domain|PF03936:Terpene synthase family, metal binding domain	-
evm.TU.Ga03G1477	243.41	180.966	240.196	100.214	116.426	102.361	221.524	106.333	1.05996	3.16224e-06	0.000113746	Chr03	94937165	94938345	963	PF00141:Peroxidase	-
evm.TU.Ga07G1191	1403.07	2022.62	1633.33	866.555	427.6	1131.99	1686.34	808.715	1.05986	7.91067e-05	0.00179715	Chr07	18933591	18939436	1860	PF04116:Fatty acid hydroxylase superfamily|PF12076:WAX2 C-terminal domain	-
evm.TU.Ga07G0317	3424.56	3296.37	2933.22	1329.31	2069.2	1234.35	3218.05	1544.29	1.05948	2.6918e-08	1.68043e-06	Chr07	3365833	3366456	540	PF08212:Lipocalin-like domain	Lipocalin_2
evm.TU.Ga04G1955	153.368	148.972	103.614	55.0194	61.3881	78.276	135.318	64.8945	1.05943	0.00022182	0.00422058	Chr04	96147476	96151620	525	PF00293:NUDIX domain	NUDIX
evm.TU.Ga11G1888	932.083	1637.69	1149.17	555.106	653.042	577.034	1239.65	595.061	1.05891	1.55388e-07	8.01202e-06	Chr11	86893357	86894289	933	PF00249:Myb-like DNA-binding domain	Myb_DNA-binding
evm.TU.Ga05G2287	1288.29	1684.68	1949.83	839.045	809.688	715.522	1640.93	788.085	1.05822	8.69378e-10	7.33138e-08	Chr05	21228530	21231583	2952	PF08263:Leucine rich repeat N-terminal domain|PF00069:Protein kinase domain	Pkinase
evm.TU.Ga05G2031	780.693	864.835	1497.69	523.666	499.572	488.723	1047.74	503.987	1.05607	2.77713e-06	0.000101587	Chr05	18485364	18488238	1422	PF06090:Inositol-pentakisphosphate 2-kinase	-
evm.TU.Ga05G2810	61.3473	83.984	58.4006	44.212	27.5188	26.092	67.9106	32.6076	1.05562	0.00518541	0.0471068	Chr05	28903920	28907411	2925	PF00069:Protein kinase domain	Pkinase
evm.TU.Ga11G0649	6289.08	4767.09	4340.48	2639.95	3104.33	1666.88	5132.22	2470.38	1.0549	8.31183e-07	3.5472e-05	Chr11	10403053	10403348	198	-	-
evm.TU.Ga08G2773	423.494	377.928	397.501	213.2	211.683	152.538	399.641	192.474	1.05433	5.70581e-08	3.30893e-06	Chr08	127857022	127857531	510	-	-
evm.TU.Ga02G1725	69.263	234.955	173.318	78.5991	75.1475	76.2689	159.179	76.6718	1.05376	0.00443679	0.0422637	Chr02	98266586	98268193	1422	PF09118:Domain of unknown function (DUF1929)|PF07250:Glyoxal oxidase N-terminus	-
evm.TU.Ga08G0449	1359.53	1356.74	888.255	594.406	515.448	626.208	1201.51	578.687	1.05357	2.21643e-08	1.42186e-06	Chr08	4858014	4859368	1326	PF14541:Xylanase inhibitor C-terminal|PF14543:Xylanase inhibitor N-terminal	-
evm.TU.Ga05G3841	94.9893	80.9846	61.2265	47.1594	40.2198	27.0955	79.0668	38.1582	1.05002	0.00328046	0.0339616	Chr05	88639450	88662056	3225	PF13855:Leucine rich repeat|PF00931:NB-ARC domain	NB-ARC
evm.TU.Ga03G1882	711.43	1191.77	1684.2	555.106	552.493	625.204	1195.8	577.601	1.04998	2.03187e-05	0.000568981	Chr03	121042954	121045718	2586	PF02358:Trehalose-phosphatase|PF00982:Glycosyltransferase family 20	-
evm.TU.Ga08G0849	95.9788	51.9901	104.556	49.1244	30.694	42.1486	84.175	40.6557	1.04891	0.00491584	0.0452842	Chr08	16465292	16465597	306	PF00462:Glutaredoxin	-
evm.TU.Ga05G2971	95.9788	104.98	75.3556	59.9318	44.4534	29.1026	92.1048	44.4959	1.04808	0.00248266	0.0275582	Chr05	31987434	31987766	333	-	-
evm.TU.Ga07G0207	651.073	893.83	961.726	366.468	365.153	480.695	835.543	404.105	1.04798	6.49078e-08	3.67953e-06	Chr07	2232495	2233352	768	-	-
evm.TU.Ga14G1633	266.168	116.978	100.788	84.494	60.3297	89.3149	161.311	78.0462	1.04608	0.00405174	0.0395552	tig00015610	449204	450993	495	PF00188:Cysteine-rich secretory protein family	SCP
evm.TU.Ga10G0471	236.484	284.946	524.664	149.338	166.171	191.676	348.698	169.062	1.04514	0.000206023	0.00396749	Chr10	8021274	8024769	960	PF12146:Serine aminopeptidase, S33	-
evm.TU.Ga05G0399	799.493	779.852	839.273	406.75	412.782	353.245	806.206	390.926	1.04451	1.2804e-12	1.91522e-10	Chr05	3599986	3600534	549	PF13639:Ring finger domain	-
novel.787	136.547	149.971	112.092	55.0194	75.1475	63.2229	132.87	64.4632	1.04439	0.000130777	0.00274215	Chr06	6223701	6224702	751	-	-
evm.TU.Ga11G0947	64.3157	56.9892	75.3556	23.5797	35.9861	36.1274	65.5535	31.8977	1.04174	0.00431481	0.0413879	Chr11	15973000	16016897	10572	PF00931:NB-ARC domain	NB-ARC
evm.TU.Ga12G0391	232.526	171.967	163.899	105.126	79.3811	91.3219	189.464	91.9431	1.04164	3.10897e-05	0.000814016	Chr12	3228404	3231331	1425	PF00561:alpha/beta hydrolase fold	Abhydrolase_1
evm.TU.Ga02G0209	288.926	187.964	227.951	112.986	109.017	120.425	234.947	114.142	1.04131	7.96554e-06	0.00025308	Chr02	1794793	1796997	1728	PF02362:B3 DNA binding domain	B3
evm.TU.Ga03G0234	3569.03	4233.19	5562.19	2169.33	2520.09	1809.38	4454.8	2166.27	1.04029	1.54431e-08	1.02328e-06	Chr03	2293853	2295214	1362	PF01370:NAD dependent epimerase/dehydratase family	Epimerase
evm.TU.Ga12G1222	4373.47	3239.38	3955.23	1871.64	1966.54	1787.3	3856.03	1875.16	1.04017	4.75646e-13	7.81068e-11	Chr12	15217505	15218727	720	PF07983:X8 domain	-
evm.TU.Ga01G0229	192.947	262.95	461.553	142.461	157.704	146.517	305.817	148.894	1.03929	0.0003252	0.0057361	Chr01	1738103	1740931	573	PF09425:Divergent CCT motif|PF06200:tify domain	Zim
evm.TU.Ga11G2793	195.915	267.949	325.913	140.496	106.9	137.485	263.259	128.293	1.03661	2.32413e-05	0.000637237	Chr11	111153341	111154787	1035	PF07859:alpha/beta hydrolase fold	Abhydrolase_3
evm.TU.Ga12G0187	147.431	310.941	297.655	111.021	156.645	101.357	252.009	123.008	1.03591	0.000527477	0.008464	Chr12	1513625	1516014	1158	PF14299:Phloem protein 2	-
evm.TU.Ga07G1030	403.705	402.923	488.87	200.428	241.319	190.672	431.833	210.806	1.03566	2.59727e-08	1.63153e-06	Chr07	14555966	14557798	1833	PF03081:Exo70 exocyst complex subunit	Exo70
evm.TU.Ga14G1449	223.621	210.96	253.383	103.161	156.645	76.2689	229.321	112.025	1.03563	0.000122103	0.00258358	tig00013637	509359	510365	867	PF00249:Myb-like DNA-binding domain	Myb_DNA-binding
evm.TU.Ga09G2760	75.1999	102.98	95.1365	49.1244	33.8693	50.1769	91.1056	44.3902	1.03532	0.00127629	0.0165122	Chr09	84457047	84460029	1116	PF00657:GDSL-like Lipase/Acylhydrolase	Lipase_GDSL
evm.TU.Ga04G1440	189.979	174.967	188.389	112.986	60.3297	96.3396	184.445	89.8852	1.03479	9.58323e-05	0.00210129	Chr04	85076722	85078953	2232	PF00005:ABC transporter|PF01061:ABC-2 type transporter	ABC2_membrane
evm.TU.Ga02G0404	162.273	313.94	245.848	84.494	167.23	101.357	240.687	117.694	1.03375	0.000748746	0.0110953	Chr02	5533371	5534531	972	PF00010:Helix-loop-helix DNA-binding domain	HLH
evm.TU.Ga01G2499	582.799	480.908	410.688	239.727	201.099	278.984	491.465	239.937	1.03359	2.82433e-07	1.36321e-05	Chr01	108699774	108701231	1458	PF00201:UDP-glucoronosyl and UDP-glucosyl transferase	UDPGT
evm.TU.Ga08G1993	168.21	454.913	234.544	140.496	149.237	129.456	285.889	139.73	1.03263	0.0010079	0.013954	Chr08	115929730	115930083	354	-	-
evm.TU.Ga09G1708	8849.84	17010.8	19452.1	6962.9	8847.29	6405.58	15104.2	7405.26	1.02836	1.22985e-05	0.000368116	Chr09	74896767	74897989	858	PF00230:Major intrinsic protein	-
evm.TU.Ga12G0766	1867.13	1472.72	1889.54	991.331	772.643	799.82	1743.13	854.598	1.02819	1.89401e-10	1.85202e-08	Chr12	7154789	7157200	2412	-	-
evm.TU.Ga06G1610	89.0525	68.9869	78.1815	33.4046	44.4534	38.1344	78.7403	38.6642	1.02782	0.00171071	0.0207539	Chr06	103422099	103422602	504	PF02701:Dof domain, zinc finger	zf-Dof
evm.TU.Ga05G2364	690.652	483.908	626.394	273.132	343.985	266.941	600.318	294.686	1.02731	9.58939e-08	5.23948e-06	Chr05	22171010	22172438	1014	PF00010:Helix-loop-helix DNA-binding domain	HLH
evm.TU.Ga05G1740	4523.87	3835.27	5291.85	2497.49	2403.66	1797.34	4550.33	2232.83	1.02716	1.40498e-09	1.11421e-07	Chr05	15738426	15743738	2316	PF01397:Terpene synthase, N-terminal domain|PF03936:Terpene synthase family, metal binding domain	-
evm.TU.Ga11G0932	2391.55	1465.72	1629.57	813.501	965.275	916.23	1828.95	898.335	1.02578	5.77332e-08	3.32903e-06	Chr11	15705854	15707092	450	PF01627:Hpt domain	Hpt
evm.TU.Ga06G1985	73.2209	56.9892	85.717	32.4221	27.5188	46.1627	71.9757	35.3679	1.02457	0.00489203	0.0451209	Chr06	122719031	122722576	1968	PF08263:Leucine rich repeat N-terminal domain|PF13855:Leucine rich repeat|PF07714:Protein tyrosine kinase	Pkinase_Tyr
evm.TU.Ga06G2471	144.463	112.979	119.627	51.0894	85.7316	49.1734	125.69	61.9981	1.0222	0.000753749	0.0111585	Chr06	130517951	130522112	1425	-	-
evm.TU.Ga07G0693	264.189	189.964	239.254	98.2489	81.498	161.57	231.136	113.772	1.02181	0.00023093	0.00436916	Chr07	7834716	7838011	747	PF03909:BSD domain	-
evm.TU.Ga10G1154	3113.87	2424.54	3602.94	1335.2	1906.21	1262.45	3047.12	1501.29	1.02151	1.22878e-07	6.49082e-06	Chr10	30514573	30515874	1083	PF14226:non-haem dioxygenase in morphine synthesis N-terminal|PF03171:2OG-Fe(II) oxygenase superfamily	2OG-FeII_Oxy
evm.TU.Ga05G1362	261.221	242.954	324.029	141.478	154.529	112.396	276.068	136.134	1.02112	3.6405e-06	0.000128652	Chr05	12048927	12056661	2466	PF07714:Protein tyrosine kinase|PF08276:PAN-like domain|PF01453:D-mannose binding lectin	Pkinase_Tyr
evm.TU.Ga08G2357	109.831	150.971	219.473	74.6691	91.0237	71.2512	160.092	78.9813	1.02106	0.000645647	0.00990265	Chr08	123201601	123203088	1488	PF00069:Protein kinase domain	Pkinase
evm.TU.Ga14G2873	111.81	93.9821	87.6009	39.2995	60.3297	45.1592	97.7978	48.2628	1.02088	0.000983963	0.0137196	tig00026017	18487	19093	489	PF00407:Pathogenesis-related protein Bet v I family	-
evm.TU.Ga12G1608	972.651	1368.74	1112.44	631.74	555.668	515.818	1151.28	567.742	1.01971	1.91207e-09	1.47757e-07	Chr12	24960342	24962830	1758	PF00512:His Kinase A (phospho-acceptor) domain|PF02518:Histidine kinase-, DNA gyrase B-, and HSP90-like ATPase|PF01590:GAF domain	HATPase_c
evm.TU.Ga01G1572	213.726	413.921	280.7	195.515	168.288	85.3007	302.782	149.701	1.01604	0.00112101	0.0150673	Chr01	59318921	59321047	1584	PF13837:Myb/SANT-like DNA-binding domain	-
evm.TU.Ga06G1445	88.063	165.968	145.06	50.1069	100.549	47.1663	133.03	65.9409	1.01515	0.00453922	0.042887	Chr06	81021756	81022369	576	PF00643:B-box zinc finger	zf-B_box
evm.TU.Ga06G0706	2707.2	2882.45	4003.27	1465.87	1641.6	1639.78	3197.64	1582.42	1.01503	1.10176e-09	9.02162e-08	Chr06	12074378	12076171	936	PF05153:Myo-inositol oxygenase	-
evm.TU.Ga12G1059	620.399	1075.8	974.914	547.246	378.913	395.394	890.369	440.518	1.01486	5.43595e-06	0.000181489	Chr12	11588040	11591402	3363	PF00931:NB-ARC domain	NB-ARC
evm.TU.Ga03G0976	1245.75	896.829	958.901	561.001	472.053	502.772	1033.83	511.942	1.01362	2.68147e-09	2.02046e-07	Chr03	25153382	25155545	1524	PF00067:Cytochrome P450	p450
evm.TU.Ga02G0427	206.8	256.951	216.647	80.5641	194.748	62.2193	226.799	112.511	1.01345	0.00375467	0.0373797	Chr02	6487131	6490156	1056	PF00153:Mitochondrial carrier protein	Mito_carr
evm.TU.Ga07G0225	179.094	270.948	96.0784	110.039	75.1475	85.3007	182.04	90.1623	1.01195	0.00325545	0.0337786	Chr07	2431405	2431881	477	PF00011:Hsp20/alpha crystallin family	-
evm.TU.Ga14G0146	892.504	642.878	886.371	324.221	495.338	382.348	807.251	400.636	1.01155	5.05059e-07	2.29479e-05	tig00000498	525651	528823	2358	PF08263:Leucine rich repeat N-terminal domain|PF00069:Protein kinase domain|PF13855:Leucine rich repeat	Pkinase
evm.TU.Ga04G0505	316.631	369.93	176.144	160.146	85.7316	181.64	287.568	142.506	1.01124	0.00131508	0.0168441	Chr04	7591581	7592189	402	PF07207:Light regulated protein Lir1	-
evm.TU.Ga06G0689	262.21	645.877	516.186	165.058	290.006	251.888	474.758	235.651	1.01114	0.000683927	0.0103221	Chr06	11746594	11746821	228	-	-
evm.TU.Ga04G1694	469.01	409.922	350.404	212.218	221.209	176.623	409.779	203.35	1.01089	1.73287e-07	8.85933e-06	Chr04	91509906	91510699	759	-	-
evm.TU.Ga08G1571	1299.18	1370.74	1113.38	613.073	699.612	569.006	1261.1	627.23	1.00777	3.24482e-11	3.57818e-09	Chr08	104655918	104669952	2592	PF02225:PA domain|PF04258:Signal peptide peptidase	-
evm.TU.Ga07G2001	315.642	311.941	454.018	185.69	224.384	128.453	360.533	179.509	1.00728	4.17085e-05	0.00103893	Chr07	78490520	78493606	3087	PF13855:Leucine rich repeat|PF08263:Leucine rich repeat N-terminal domain	LRRNT_2
novel.15	133.579	144.972	181.795	76.6341	55.0376	97.3432	153.449	76.3383	1.00625	0.000371133	0.00637509	Chr01	9846012	9848784	2340	PF00572:Ribosomal protein L13	-
evm.TU.Ga08G2004	238.463	211.96	169.55	122.811	95.2574	90.3184	206.658	102.796	1.0061	3.37115e-05	0.000872083	Chr08	116202759	116203150	252	-	-
evm.TU.Ga05G0654	978.588	785.85	704.575	419.523	340.81	468.652	823.005	409.661	1.00586	5.48243e-08	3.2103e-06	Chr05	5789524	5790860	999	PF00141:Peroxidase	-
evm.TU.Ga06G1471	345.326	336.936	280.7	173.9	189.456	116.41	320.987	159.922	1.00551	8.04576e-06	0.000255092	Chr06	87145875	87146612	738	PF05678:VQ motif	-
evm.TU.Ga06G0199	373.031	407.922	301.423	198.463	255.078	86.3043	360.792	179.948	1.00419	0.00112477	0.0150895	Chr06	1634871	1635218	348	PF13499:EF-hand domain pair	-
evm.TU.Ga12G0119	1211.11	1479.72	1160.48	559.036	728.19	634.236	1283.77	640.487	1.00341	6.78006e-10	5.83645e-08	Chr12	972884	973564	681	-	-
evm.TU.Ga12G0472	185.031	284.946	273.164	140.496	123.835	106.375	247.714	123.568	1.00328	3.09194e-05	0.00081026	Chr12	3951902	3952579	678	PF03168:Late embryogenesis abundant protein	-
evm.TU.Ga02G1784	444.273	306.942	367.359	185.69	197.924	174.616	372.858	186.077	1.00308	5.76511e-07	2.58446e-05	Chr02	98839160	98841342	900	PF14709:double strand RNA binding domain from DEAD END PROTEIN 1|PF00636:Ribonuclease III domain	Ribonuclease_3
evm.TU.Ga08G0493	148.421	109.979	168.608	62.8793	75.1475	75.2653	142.336	71.0974	1.00284	0.000235618	0.00442461	Chr08	5633903	5636198	990	PF13668:Ferritin-like domain	-
evm.TU.Ga13G2658	133.579	85.9836	96.0784	36.3521	58.2128	63.2229	105.214	52.5959	1.00153	0.00229158	0.0258359	Chr13	122509144	122510580	1437	PF03514:GRAS domain family	GRAS
evm.TU.Ga01G1084	111.81	152.971	107.382	66.8092	74.0891	45.1592	124.054	62.0192	1.00063	0.000870542	0.0124543	Chr01	19899960	19900679	720	PF04759:Protein of unknown function, DUF617	-
evm.TU.Ga13G2050	726.273	528.899	447.424	1271.34	852.024	1282.52	567.532	1135.3	-1.00074	2.91562e-06	0.000106139	Chr13	114138919	114140688	1104	PF00657:GDSL-like Lipase/Acylhydrolase	Lipase_GDSL
evm.TU.Ga09G0608	171.179	246.953	199.692	429.347	334.459	474.673	205.941	412.827	-1.00397	2.05696e-06	7.8276e-05	Chr09	39495965	39498255	2010	PF07714:Protein tyrosine kinase|PF08263:Leucine rich repeat N-terminal domain|PF13855:Leucine rich repeat	Pkinase_Tyr
evm.TU.Ga11G2824	127.642	124.976	148.827	275.097	321.758	209.739	133.815	268.865	-1.00556	9.283e-06	0.000289161	Chr11	111646360	111648421	846	PF13456:Reverse transcriptase-like	-
evm.TU.Ga12G2871	289.915	197.962	304.248	572.791	383.146	637.247	264.042	531.061	-1.00806	1.47826e-05	0.000431456	Chr12	102387959	102389158	1200	PF11250:Fantastic Four meristem regulator	-
evm.TU.Ga12G2339	35.621	52.9899	54.6328	84.494	93.1405	111.393	47.7479	96.3424	-1.01191	0.00126582	0.0164507	Chr12	87442166	87446256	2175	PF00069:Protein kinase domain	Pkinase
evm.TU.Ga03G0332	756.946	962.817	842.099	1758.65	1573.86	1836.47	853.954	1723	-1.01286	3.19127e-12	4.38292e-10	Chr03	3647625	3648949	351	PF00234:Protease inhibitor/seed storage/LTP family	-
evm.TU.Ga01G2409	192.947	77.9852	108.324	260.359	194.748	310.093	126.419	255.067	-1.01319	0.00114055	0.015262	Chr01	107155009	107156126	606	PF00046:Homeobox domain	Homeobox
evm.TU.Ga13G2826	217.684	183.965	135.64	327.169	361.978	395.394	179.096	361.514	-1.01415	2.23171e-06	8.40786e-05	Chr13	123741679	123745395	2589	PF13414:TPR repeat	-
evm.TU.Ga08G0451	821.262	1027.8	915.571	1902.1	1647.95	2037.18	921.546	1862.41	-1.0152	7.06861e-12	8.78922e-10	Chr08	4923825	4924912	1002	PF00141:Peroxidase	-
evm.TU.Ga08G2886	95.9788	162.969	146.943	280.009	363.036	178.63	135.297	273.892	-1.01683	0.000413004	0.00693659	Chr08	128711782	128713521	1740	PF05553:Cotton fibre expressed protein	-
evm.TU.Ga05G2456	676.799	744.858	556.69	1173.09	1364.3	1466.17	659.449	1334.52	-1.01725	3.03901e-10	2.85167e-08	Chr05	23556225	23559695	1644	PF00464:Serine hydroxymethyltransferase	SHMT
evm.TU.Ga11G1244	48.4841	69.9867	48.9812	134.601	97.3742	107.379	55.8173	113.118	-1.02093	0.000627725	0.00972651	Chr11	25692372	25694093	1617	PF03222:Tryptophan/tyrosine permease family	-
evm.TU.Ga07G1792	28.6947	32.9937	32.0261	59.9318	77.2643	53.1875	31.2382	63.4612	-1.02132	0.00468813	0.0437737	Chr07	47098614	47100369	468	PF00069:Protein kinase domain	Pkinase
evm.TU.Ga11G0081	683.725	949.819	985.275	1722.3	2001.46	1597.63	872.94	1773.8	-1.02266	2.60036e-09	1.96718e-07	Chr11	528572	531397	885	PF00722:Glycosyl hydrolases family 16|PF06955:Xyloglucan endo-transglycosylase (XET) C-terminus	-
evm.TU.Ga08G0237	66.2946	72.9861	118.685	171.935	176.755	176.623	85.9886	175.104	-1.02397	0.000155592	0.0031691	Chr08	2042893	2073317	3333	-	-
evm.TU.Ga13G2499	378.968	488.907	307.074	846.905	744.066	799.82	391.65	796.93	-1.02562	4.32736e-08	2.57892e-06	Chr13	120294285	120297791	2304	PF03030:Inorganic H+ pyrophosphatase	-
evm.TU.Ga11G2381	102.905	148.972	78.1815	292.782	143.944	234.828	110.019	223.851	-1.0267	0.000877081	0.0125182	Chr11	103703094	103703999	906	PF14547:Hydrophobic seed protein	-
evm.TU.Ga05G0665	71.242	123.976	95.1365	167.023	320.7	104.368	96.785	197.364	-1.02721	0.0049715	0.0456295	Chr05	5867992	5868582	591	-	-
evm.TU.Ga09G2619	326.526	433.917	380.546	636.653	1189.66	505.783	380.33	777.365	-1.03098	0.000117767	0.00250587	Chr09	83316540	83317617	678	PF04852:Protein of unknown function (DUF640)	-
evm.TU.Ga02G0033	171.179	182.965	113.975	316.361	277.305	362.277	156.04	318.648	-1.03149	6.23748e-06	0.000204409	Chr02	349883	352335	1179	PF03088:Strictosidine synthase	Str_synth
evm.TU.Ga05G0802	39.5789	29.9943	51.807	90.3889	68.797	90.3184	40.4601	83.1681	-1.03824	0.00225763	0.0255293	Chr05	6975865	6977332	864	PF00335:Tetraspanin family	Tetraspannin
novel.947	32.6526	40.9922	38.6198	81.5465	67.7386	81.2866	37.4215	76.8572	-1.03892	0.00146377	0.0183517	Chr07	23372445	23374144	1700	-	-
evm.TU.Ga11G3112	40.5684	47.9909	40.5037	82.529	98.4326	84.2972	43.021	88.4196	-1.03927	0.000689615	0.010382	Chr11	115864464	115865474	1011	-	-
evm.TU.Ga05G0022	119.726	214.959	136.582	363.521	406.431	200.708	157.089	323.553	-1.04262	0.000369467	0.00635369	Chr05	307928	314112	2802	PF00702:haloacid dehalogenase-like hydrolase|PF00122:E1-E2 ATPase	E1-E2_ATPase
evm.TU.Ga14G1613	236.484	252.952	276.932	543.316	516.507	520.836	255.456	526.886	-1.04411	6.92276e-11	7.33084e-09	tig00015457	267873	270761	1377	PF00295:Glycosyl hydrolases family 28	-
evm.TU.Ga13G2374	425.473	684.87	535.967	1127.9	1282.8	994.506	548.77	1135.07	-1.04851	3.86686e-08	2.33208e-06	Chr13	119023713	119025605	879	PF00631:GGL domain	-
evm.TU.Ga12G1966	442.294	479.909	394.675	1056.18	844.615	829.926	438.959	910.239	-1.05268	1.32489e-10	1.33885e-08	Chr12	33165810	33168148	1053	PF03110:SBP domain	SBP
evm.TU.Ga11G0711	29.6842	27.9947	29.2003	59.9318	56.096	64.2264	28.9597	60.0847	-1.05317	0.00324344	0.0336887	Chr11	12449276	12452009	2028	-	-
evm.TU.Ga10G1450	213.726	163.969	129.047	265.272	420.191	366.291	168.914	350.585	-1.05365	1.67243e-05	0.000480347	Chr10	74566149	74568390	942	-	-
evm.TU.Ga04G1547	27.7052	30.9941	29.2003	65.8267	46.5703	70.2476	29.2999	60.8815	-1.05648	0.00446782	0.0424817	Chr04	87766836	87772812	3759	PF00664:ABC transporter transmembrane region|PF00005:ABC transporter	ABC_membrane
evm.TU.Ga14G0540	114.779	178.966	230.777	371.381	339.751	384.355	174.84	365.162	-1.06169	1.18426e-05	0.000357111	tig00006533	18778	20256	795	PF01357:Pollen allergen|PF03330:Rare lipoprotein A (RlpA)-like double-psi beta-barrel	-
evm.TU.Ga11G1103	241.431	405.923	326.855	564.931	1057.36	412.454	324.736	678.247	-1.06221	0.0003282	0.00578226	Chr11	20107722	20108923	678	PF04852:Protein of unknown function (DUF640)	-
evm.TU.Ga13G0093	27.7052	51.9901	37.6778	100.214	71.9722	73.2583	39.1244	81.8148	-1.06574	0.00264272	0.0288892	Chr13	927047	935958	2286	PF04810:Sec23/Sec24 zinc finger|PF04815:Sec23/Sec24 helical domain|PF00626:Gelsolin repeat|PF04811:Sec23/Sec24 trunk domain|PF08033:Sec23/Sec24 beta-sandwich domain	-
evm.TU.Ga03G1905	22.7579	36.993	47.0973	69.7567	79.3811	75.2653	35.616	74.8011	-1.06818	0.00314813	0.0329936	Chr03	122643602	122645065	297	-	-
evm.TU.Ga07G2005	241.431	228.956	238.312	473.559	358.803	655.31	236.233	495.891	-1.07016	1.61627e-06	6.3754e-05	Chr07	78560698	78563815	1545	PF01619:Proline dehydrogenase	-
evm.TU.Ga04G1777	218.673	263.95	178.97	556.089	310.116	524.85	220.531	463.685	-1.07326	1.09085e-05	0.000331923	Chr04	93030668	93042744	4245	PF01425:Amidase	Amidase
evm.TU.Ga01G0913	346.315	123.976	201.576	318.326	582.128	513.811	223.956	471.422	-1.07353	0.000704265	0.01055	Chr01	13770350	13770736	387	PF14368:Probable lipid transfer	-
evm.TU.Ga09G0358	105.874	110.979	138.466	259.377	208.508	280.991	118.439	249.625	-1.07525	1.69479e-06	6.66048e-05	Chr09	9583257	9591086	2943	PF03726:Polyribonucleotide nucleotidyltransferase, RNA binding domain|PF03725:3' exoribonuclease family, domain 2|PF00013:KH domain|PF01138:3' exoribonuclease family, domain 1|PF00575:S1 RNA binding domain	RNase_PH
evm.TU.Ga12G0168	76.1894	81.9844	42.3875	155.233	75.1475	191.676	66.8538	140.685	-1.07578	0.00363911	0.036518	Chr12	1388017	1390765	1608	PF00732:GMC oxidoreductase|PF05199:GMC oxidoreductase	-
evm.TU.Ga14G1446	29.6842	30.9941	23.5486	64.8442	45.5118	67.237	28.0756	59.1977	-1.07879	0.00460625	0.0432364	tig00013637	190003	191435	1383	PF02458:Transferase family	-
evm.TU.Ga13G1272	48.4841	39.9924	43.3295	86.459	52.9208	139.492	43.9353	92.9572	-1.08231	0.00459026	0.043206	Chr13	75502928	75529283	1644	PF00168:C2 domain|PF07002:Copine	C2
evm.TU.Ga05G1621	28.6947	41.992	56.5167	81.5465	89.9653	98.3467	42.4011	89.9528	-1.08287	0.00134068	0.0170706	Chr05	14470963	14478478	3030	PF11721:Di-glucose binding within endoplasmic reticulum|PF00069:Protein kinase domain	Pkinase
evm.TU.Ga10G1358	50.4631	79.9848	42.3875	93.3364	135.477	137.485	57.6118	122.099	-1.08476	0.000778124	0.0114468	Chr10	56313169	56341191	1275	PF09335:SNARE associated Golgi protein	-
evm.TU.Ga09G2113	29.6842	30.9941	35.7939	61.8968	73.0306	70.2476	32.1574	68.3917	-1.08721	0.00152491	0.0189932	Chr09	78962759	78968544	1500	PF06552:Plant specific mitochondrial import receptor subunit TOM20	-
evm.TU.Ga14G0268	27.7052	36.993	60.2845	107.091	91.0237	69.2441	41.6609	89.1197	-1.09472	0.00286603	0.0307518	tig00001744	73439	74164	726	PF05678:VQ motif	-
evm.TU.Ga13G2347	47.4947	69.9867	52.7489	142.461	87.8484	134.474	56.7434	121.594	-1.10138	0.000354871	0.00618008	Chr13	118749630	118750049	378	PF04145:Ctr copper transporter family	-
evm.TU.Ga11G0082	336.421	499.905	519.954	875.397	1247.87	792.795	452.093	972.021	-1.10392	3.57162e-07	1.68357e-05	Chr11	532801	535412	1431	PF01603:Protein phosphatase 2A regulatory B subunit (B56 family)	-
evm.TU.Ga13G2462	400.736	395.925	518.07	994.278	850.966	981.46	438.244	942.235	-1.104	2.05929e-11	2.37486e-09	Chr13	119911600	119912112	429	-	-
evm.TU.Ga01G1318	243.41	244.953	213.822	478.472	511.214	520.836	234.062	503.508	-1.10549	1.38801e-11	1.65113e-09	Chr01	32438811	32448063	489	PF01486:K-box region|PF00319:SRF-type transcription factor (DNA-binding and dimerisation domain)	SRF-TF
evm.TU.Ga12G0167	285.957	250.952	354.172	695.602	426.541	796.809	297.027	639.651	-1.10665	2.47386e-06	9.16027e-05	Chr12	1382265	1385029	1653	PF00732:GMC oxidoreductase|PF05199:GMC oxidoreductase	-
evm.TU.Ga01G1541	113.789	126.976	153.537	267.237	337.634	245.867	131.434	283.579	-1.108	5.88003e-07	2.6225e-05	Chr01	56126716	56127867	1152	PF00487:Fatty acid desaturase|PF11960:Domain of unknown function (DUF3474)	-
evm.TU.Ga05G3286	81.1367	128.975	55.5748	168.006	166.171	238.842	88.5623	191.006	-1.1107	0.000368249	0.00634362	Chr05	41668751	41669735	174	-	-
evm.TU.Ga11G0979	39.5789	29.9943	47.0973	74.6691	104.783	73.2583	38.8902	84.2368	-1.11219	0.00112203	0.01507	Chr11	16522244	16527371	1125	PF13456:Reverse transcriptase-like	-
novel.1128	63.3262	107.979	108.324	230.885	158.762	216.764	93.2098	202.137	-1.11691	4.70542e-05	0.00114749	Chr08	112809805	112815481	5095	PF14111:Domain of unknown function (DUF4283)	-
evm.TU.Ga05G1233	36.6105	51.9901	32.0261	77.6166	63.5049	120.425	40.2089	87.182	-1.11875	0.00228148	0.0257412	Chr05	10955333	10956279	420	-	-
evm.TU.Ga12G0454	136.547	104.98	150.711	327.169	125.951	401.415	130.746	284.845	-1.1237	0.00100323	0.0139112	Chr12	3744988	3746019	1032	PF00847:AP2 domain	AP2
evm.TU.Ga13G0821	33.6421	43.9916	32.0261	95.3014	47.6287	96.3396	36.5533	79.7566	-1.12819	0.00292096	0.0311591	Chr13	14638436	14645476	651	-	-
evm.TU.Ga07G0123	374.02	390.926	379.604	942.207	723.956	835.947	381.517	834.036	-1.12873	8.38155e-13	1.29871e-10	Chr07	1390635	1392161	1527	PF01593:Flavin containing amine oxidoreductase	Amino_oxidase
evm.TU.Ga08G2644	39.5789	46.9911	31.0842	79.5816	80.4395	97.3432	39.218	85.7881	-1.13118	0.000510004	0.00824665	Chr08	126594633	126597376	1536	PF02362:B3 DNA binding domain	B3
evm.TU.Ga03G0362	68.2736	84.9838	103.614	222.042	156.645	184.651	85.6238	187.78	-1.13258	1.17956e-05	0.000356048	Chr03	4027268	4037397	2058	PF02727:Copper amine oxidase, N2 domain|PF01179:Copper amine oxidase, enzyme domain|PF02728:Copper amine oxidase, N3 domain	-
evm.TU.Ga08G1764	63.3262	37.9928	38.6198	121.829	62.4465	122.432	46.6463	102.236	-1.13402	0.0018993	0.0225491	Chr08	110350584	110353936	1341	PF00067:Cytochrome P450	p450
evm.TU.Ga12G0955	162.273	178.966	230.777	452.927	388.438	416.468	190.672	419.278	-1.13613	5.51867e-09	3.9612e-07	Chr12	9879652	9883941	1431	PF00544:Pectate lyase	-
evm.TU.Ga02G1658	31.6631	67.9871	50.8651	92.3539	136.536	102.361	50.1717	110.417	-1.13742	0.000806008	0.0117084	Chr02	97771668	97776834	675	PF03641:Possible lysine decarboxylase	-
evm.TU.Ga05G1828	2068	2389.55	1807.59	3889.67	5244.45	4740.71	2088.38	4624.94	-1.14709	4.33982e-13	7.28487e-11	Chr05	16608553	16610395	1374	PF00085:Thioredoxin|PF01507:Phosphoadenosine phosphosulfate reductase family	-
evm.TU.Ga03G2273	1490.14	951.819	1088.89	2452.29	2216.32	3160.14	1176.95	2609.58	-1.14884	2.43264e-09	1.85144e-07	Chr03	130853543	130856950	2340	PF01915:Glycosyl hydrolase family 3 C-terminal domain|PF00933:Glycosyl hydrolase family 3 N terminal domain|PF14310:Fibronectin type III-like domain	Glyco_hydro_3_C
evm.TU.Ga02G0295	935.051	681.87	746.963	1596.54	2020.51	1631.75	787.961	1749.6	-1.15072	4.97069e-12	6.28408e-10	Chr02	3003144	3005589	1662	PF08879:WRC|PF08880:QLQ	-
evm.TU.Ga02G0307	46.5052	60.9884	49.9231	115.934	105.842	128.453	52.4722	116.743	-1.15469	4.01768e-05	0.0010091	Chr02	3210450	3213873	1041	PF11793:FANCL C-terminal domain|PF09765:WD-repeat region	-
novel.1986	35.621	90.9827	63.1103	142.461	132.302	149.527	63.238	141.43	-1.16183	0.000349374	0.0060984	tig00003577	33496	36454	2693	-	-
evm.TU.Ga07G0628	70.2525	185.965	163.899	301.624	354.569	285.005	140.039	313.733	-1.16327	9.32491e-05	0.00205659	Chr07	6977335	6978171	837	-	-
evm.TU.Ga13G0141	87.0735	68.9869	81.0073	164.076	117.484	249.881	79.0226	177.147	-1.16512	0.000119134	0.00253139	Chr13	1443463	1445382	1569	PF01565:FAD binding domain|PF09265:Cytokinin dehydrogenase 1, FAD and cytokinin binding	FAD_binding_4
evm.TU.Ga03G2563	21.7684	24.9952	29.2003	53.0544	48.6871	69.2441	25.3213	56.9952	-1.16986	0.00260054	0.0285521	Chr03	134104108	134107778	1689	PF01554:MatE	MatE
evm.TU.Ga03G2586	36.6105	32.9937	44.2714	71.7217	127.01	58.2052	37.9585	85.6456	-1.17116	0.00202949	0.0236421	Chr03	134284796	134285035	240	-	-
evm.TU.Ga07G2576	40.5684	62.988	64.9942	122.811	182.047	75.2653	56.1835	126.708	-1.17168	0.00107194	0.0146026	Chr07	95967612	95968931	678	PF00076:RNA recognition motif. (a.k.a. RRM, RBD, or RNP domain)	RRM_1
evm.TU.Ga10G1292	64.3157	105.98	62.1684	155.233	266.721	103.364	77.488	175.106	-1.17608	0.000910561	0.012941	Chr10	42510951	42511556	606	PF04852:Protein of unknown function (DUF640)	-
evm.TU.Ga08G0878	129.621	97.9814	105.498	275.097	121.718	357.259	111.033	251.358	-1.17957	0.000362312	0.00626632	Chr08	17278815	17284161	4494	PF00664:ABC transporter transmembrane region|PF00005:ABC transporter	ABC_membrane
evm.TU.Ga06G0969	201.852	132.975	147.885	328.151	338.693	426.504	160.904	364.449	-1.17976	7.57835e-08	4.23253e-06	Chr06	29824370	29836720	669	PF03641:Possible lysine decarboxylase	-
evm.TU.Ga06G2552	49.4736	47.9909	47.0973	142.461	62.4465	122.432	48.1872	109.113	-1.18081	0.000717767	0.0107204	Chr06	131512300	131616615	1398	PF13249:Squalene-hopene cyclase N-terminal domain	-
evm.TU.Ga13G0062	114.779	220.958	107.382	401.838	236.027	378.334	147.706	338.733	-1.1988	5.27429e-05	0.00126478	Chr13	668148	669582	765	PF01357:Pollen allergen|PF03330:Rare lipoprotein A (RlpA)-like double-psi beta-barrel	-
evm.TU.Ga02G0198	225.6	213.959	181.795	500.087	353.511	582.052	207.118	478.55	-1.2091	2.14983e-08	1.38207e-06	Chr02	1694393	1697591	1833	PF04784:Protein of unknown function, DUF547|PF14389:Leucine-zipper of ternary complex factor MIP1	-
evm.TU.Ga02G1449	90.042	76.9854	81.9493	216.147	153.47	205.725	82.9922	191.781	-1.20925	7.35709e-07	3.19389e-05	Chr02	94346019	94348221	1029	PF00010:Helix-loop-helix DNA-binding domain	HLH
evm.TU.Ga10G0661	37.5999	55.9893	48.0392	105.126	124.893	99.3502	47.2095	109.79	-1.21712	4.64961e-05	0.0011348	Chr10	12281676	12284329	1761	PF13906:C-terminus of AA_permease|PF13520:Amino acid permease	-
evm.TU.Ga01G0360	296.842	349.933	319.32	666.127	901.77	680.399	322.032	749.432	-1.21828	5.80184e-12	7.30428e-10	Chr01	3108279	3109409	942	PF13920:Zinc finger, C3HC4 type (RING finger)	-
evm.TU.Ga08G2480	15.8316	54.9895	52.7489	90.3889	97.3742	100.354	41.19	96.039	-1.2203	0.00253626	0.0279902	Chr08	124571813	124573682	369	-	-
evm.TU.Ga08G1623	38.5894	37.9928	31.0842	77.6166	87.8484	85.3007	35.8888	83.5886	-1.22056	0.00013652	0.00284872	Chr08	105620578	105622518	1065	PF01657:Salt stress response/antifungal	-
evm.TU.Ga08G1774	79.1578	68.9869	77.2395	201.41	213.8	110.389	75.1281	175.2	-1.22095	3.19016e-05	0.00083383	Chr08	110892642	110895716	1878	PF00005:ABC transporter|PF01061:ABC-2 type transporter	ABC2_membrane
evm.TU.Ga12G0656	306.736	176.966	244.906	468.647	549.317	683.409	242.87	567.125	-1.22327	6.34602e-08	3.61102e-06	Chr12	5891601	5894469	2760	PF05033:Pre-SET motif|PF02182:SAD/SRA domain|PF00856:SET domain	SET
evm.TU.Ga12G0706	210.758	362.931	319.32	688.724	677.386	721.544	297.669	695.885	-1.2251	1.21211e-09	9.81873e-08	Chr12	6630431	6632758	474	PF06943:LSD1 zinc finger	zf-LSD1
evm.TU.Ga04G0985	83.1157	65.9874	67.8201	203.375	124.893	179.633	72.3077	169.3	-1.22866	6.82467e-06	0.000221967	Chr04	37538279	37538890	612	PF04844:Transcriptional repressor, ovate	-
evm.TU.Ga02G1009	27.7052	52.9899	50.8651	104.144	75.1475	130.46	43.8534	103.25	-1.2356	0.000476298	0.00776233	Chr02	78984085	78985340	1221	PF00847:AP2 domain	AP2
evm.TU.Ga08G1249	718.357	759.855	375.836	1123.97	1714.63	1545.45	618.016	1461.35	-1.24185	3.15551e-07	1.50385e-05	Chr08	78135241	78135552	312	-	-
evm.TU.Ga07G1998	58.3789	93.9821	72.5298	231.867	138.652	163.577	74.9636	178.032	-1.24918	1.53005e-05	0.00044495	Chr07	77457189	77459345	825	PF12906:RING-variant domain|PF12428:Protein of unknown function (DUF3675)	-
evm.TU.Ga08G0443	116.758	97.9814	77.2395	240.71	247.669	207.732	97.3262	232.037	-1.25446	7.79016e-08	4.33763e-06	Chr08	4792749	4799230	1404	PF01704:UTP--glucose-1-phosphate uridylyltransferase	-
evm.TU.Ga02G1648	101.916	74.9857	128.105	273.132	242.377	213.754	101.669	243.087	-1.25621	3.67088e-07	1.72229e-05	Chr02	97658057	97665155	927	PF00685:Sulfotransferase domain	Sulfotransfer_1
evm.TU.Ga10G1242	18.8	24.9952	25.4325	51.0894	44.4534	70.2476	23.0759	55.2635	-1.26003	0.00194294	0.0228873	Chr10	35973425	35975363	1311	-	-
evm.TU.Ga06G0017	178.105	187.964	200.634	444.085	412.782	502.772	188.901	453.213	-1.26246	8.12153e-13	1.26491e-10	Chr06	83210	85486	2277	PF13041:PPR repeat family|PF14432:DYW family of nucleic acid deaminases	-
evm.TU.Ga08G2143	124.673	258.951	132.814	348.783	568.369	323.139	172.146	413.43	-1.26425	2.26156e-05	0.000623476	Chr08	119976169	119978733	1335	PF00091:Tubulin/FtsZ family, GTPase domain|PF03953:Tubulin C-terminal domain	Tubulin
evm.TU.Ga02G1480	125.663	114.978	119.627	259.377	285.772	321.132	120.089	288.76	-1.26563	3.11291e-10	2.91197e-08	Chr02	94744692	94746266	1479	PF13837:Myb/SANT-like DNA-binding domain	-
evm.TU.Ga05G2759	13.8526	29.9943	35.7939	63.8618	68.797	60.2123	26.5469	64.2903	-1.27368	0.00189606	0.0225246	Chr05	28051617	28054791	1089	PF01553:Acyltransferase	Acyltransferase
evm.TU.Ga09G2179	128.631	181.965	129.047	342.888	307.999	415.465	146.548	355.451	-1.27928	5.45018e-09	3.93024e-07	Chr09	79537362	79539082	1317	PF01842:ACT domain	ACT
evm.TU.Ga10G0716	41.5578	40.9922	48.9812	107.091	132.302	80.283	43.8437	106.559	-1.27943	5.19334e-05	0.00125133	Chr10	13181680	13181835	156	-	-
evm.TU.Ga06G2188	37.5999	47.9909	27.3164	88.424	91.0237	94.3326	37.6357	91.2601	-1.28024	9.64349e-05	0.00211143	Chr06	126937918	126941581	1485	PF00067:Cytochrome P450	p450
evm.TU.Ga05G1123	60.3578	43.9916	38.6198	110.039	112.192	126.446	47.6564	116.225	-1.28745	1.3611e-05	0.000403192	Chr05	9757077	9760404	1218	PF02374:Anion-transporting ATPase	-
evm.TU.Ga09G0728	28.6947	26.9949	9.41945	48.1419	48.6871	63.2229	21.703	53.3506	-1.30169	0.00503702	0.0460402	Chr09	52736190	52738716	726	PF05042:Caleosin related protein	-
evm.TU.Ga01G0071	23.7473	26.9949	15.0711	68.7742	37.0445	56.1981	21.9378	54.0056	-1.30386	0.00284162	0.030555	Chr01	468632	469639	1008	PF07816:Protein of unknown function (DUF1645)	-
novel.625	53.4315	74.9857	62.1684	181.76	117.484	171.605	63.5285	156.95	-1.30617	3.55875e-06	0.000126249	Chr05	4148586	4149935	1198	-	-
evm.TU.Ga01G2692	52.442	49.9905	53.6909	112.986	177.814	96.3396	52.0411	129.047	-1.3086	2.93251e-05	0.000775203	Chr01	111264932	111266875	1944	PF00012:Hsp70 protein	HSP70
evm.TU.Ga05G0551	99.9367	110.979	85.717	268.219	194.748	271.959	98.8775	244.975	-1.3105	2.3174e-08	1.47411e-06	Chr05	4958154	4961183	1506	PF05577:Serine carboxypeptidase S28	Peptidase_S28
evm.TU.Ga11G0352	72.2315	119.977	137.524	262.324	320.7	241.853	109.911	274.959	-1.32155	3.4317e-07	1.62307e-05	Chr11	4579664	4585434	1530	PF01373:Glycosyl hydrolase family 14	-
evm.TU.Ga11G2868	72.2315	76.9854	88.5429	187.655	186.281	222.785	79.2532	198.907	-1.32687	1.25222e-08	8.44549e-07	Chr11	112284709	112285812	1104	PF01501:Glycosyl transferase family 8	Glyco_transf_8
novel.582	53.4315	54.9895	61.2265	151.303	84.6732	191.676	56.5492	142.551	-1.33456	4.70963e-05	0.00114759	Chr05	35308935	35310341	1204	PF13456:Reverse transcriptase-like|PF13966:zinc-binding in reverse transcriptase	-
evm.TU.Ga08G2819	26.7157	65.9874	62.1684	147.373	189.456	54.191	51.6239	130.34	-1.33513	0.00249798	0.0276851	Chr08	128233340	128238396	2619	PF11834:KHA, dimerisation domain of potassium ion channel|PF12796:Ankyrin repeats (3 copies)|PF00027:Cyclic nucleotide-binding domain|PF00520:Ion transport protein	Ion_trans
evm.TU.Ga05G3041	382.926	359.932	229.835	682.83	1126.15	649.289	324.231	819.424	-1.33776	5.72849e-08	3.30949e-06	Chr05	33526527	33527471	945	PF00685:Sulfotransferase domain	Sulfotransfer_1
evm.TU.Ga05G0284	38.5894	47.9909	43.3295	127.724	76.2059	124.439	43.3033	109.456	-1.33924	3.27452e-05	0.000852193	Chr05	2561008	2561595	402	PF00235:Profilin	-
novel.1293	72.2315	90.9827	101.73	238.745	192.632	241.853	88.3148	224.41	-1.34506	1.18822e-08	8.06921e-07	Chr10	13136325	13138458	2027	-	-
novel.1747	16.821	27.9947	10.3614	44.212	44.4534	51.1804	18.3924	46.6153	-1.34577	0.00402585	0.0393712	Chr12	7606472	7607996	270	-	-
evm.TU.Ga13G1252	13.8526	45.9912	32.9681	82.529	58.2128	95.3361	30.9373	78.6927	-1.34784	0.00168385	0.0204986	Chr13	74078993	74083866	1491	PF08501:Shikimate dehydrogenase substrate binding domain|PF01487:Type I 3-dehydroquinase	-
evm.TU.Ga05G3219	40.5684	108.979	81.9493	217.13	207.449	165.584	77.1656	196.721	-1.3502	2.30985e-05	0.000635051	Chr05	39554555	39556986	738	PF00076:RNA recognition motif. (a.k.a. RRM, RBD, or RNP domain)	RRM_1
evm.TU.Ga06G1816	2753.7	2156.59	1569.28	4413.34	5714.38	6492.89	2159.86	5540.2	-1.35908	2.71666e-11	3.06283e-09	Chr06	118340494	118342409	1404	PF00085:Thioredoxin|PF01507:Phosphoadenosine phosphosulfate reductase family	-
evm.TU.Ga01G1821	10.8842	12.9975	17.897	33.4046	33.8693	40.1415	13.9262	35.8051	-1.35993	0.00531272	0.0479999	Chr01	85078535	85080724	786	-	-
evm.TU.Ga04G1835	27.7052	50.9903	64.0523	99.2313	174.638	93.329	47.5826	122.4	-1.36044	0.000258299	0.00477048	Chr04	94156976	94159332	1722	PF03321:GH3 auxin-responsive promoter	-
evm.TU.Ga08G1999	46.5052	100.981	70.6459	199.445	102.666	257.909	72.7106	186.674	-1.36139	0.00015798	0.00320057	Chr08	116037527	116040456	1758	PF00854:POT family	-
evm.TU.Ga04G0795	34.6315	32.9937	43.3295	91.3714	113.25	81.2866	36.9849	95.3028	-1.36327	2.25979e-05	0.000623476	Chr04	20362369	20363935	756	PF00141:Peroxidase	-
evm.TU.Ga14G0247	36.6105	45.9912	48.0392	131.653	158.762	47.1663	43.547	112.527	-1.36856	0.000878383	0.0125309	tig00001301	29474	35329	3735	PF00005:ABC transporter|PF00664:ABC transporter transmembrane region	ABC_membrane
evm.TU.Ga01G0607	207.789	214.959	231.719	644.512	390.555	655.31	218.156	563.459	-1.36928	3.26629e-10	3.02733e-08	Chr01	8030759	8033794	1737	PF13499:EF-hand domain pair|PF01699:Sodium/calcium exchanger protein	Na_Ca_ex
novel.102	14.8421	30.9941	42.3875	67.7917	73.0306	88.3113	29.4079	76.3779	-1.37433	0.000679798	0.01027	Chr01	14835906	14837000	727	-	-
evm.TU.Ga05G4241	66.2946	42.9918	60.2845	186.673	83.6148	170.601	56.5237	146.963	-1.3792	5.46621e-05	0.00130769	Chr05	96217094	96218585	1182	PF00544:Pectate lyase	-
evm.TU.Ga09G1209	27.7052	38.9926	41.4456	122.811	85.7316	74.2618	36.0478	94.2682	-1.38671	6.33892e-05	0.00148243	Chr09	66783386	66788527	1182	PF00800:Prephenate dehydratase	-
evm.TU.Ga05G1469	42.5473	19.9962	28.2584	86.459	50.8039	100.354	30.2673	79.2056	-1.389	0.000640296	0.0098556	Chr05	13004662	13006197	699	PF00226:DnaJ domain	DnaJ
evm.TU.Ga11G3189	31.6631	74.9857	68.762	112.986	147.12	200.708	58.4703	153.604	-1.39283	6.06708e-05	0.00142659	Chr11	116460064	116462986	660	PF01486:K-box region|PF00319:SRF-type transcription factor (DNA-binding and dimerisation domain)	SRF-TF
evm.TU.Ga09G0118	87.0735	235.955	156.363	454.892	369.387	436.539	159.797	420.273	-1.39554	1.12409e-06	4.60845e-05	Chr09	2541860	2543864	822	PF03330:Rare lipoprotein A (RlpA)-like double-psi beta-barrel|PF01357:Pollen allergen	-
novel.69	26.7157	21.9958	23.5486	73.6866	51.8623	65.23	24.0867	63.593	-1.40178	0.0002098	0.00402483	Chr01	107726809	107731068	4260	-	-
evm.TU.Ga05G0837	250.336	224.957	339.1	719.182	614.939	818.887	271.465	717.669	-1.40193	1.36141e-12	2.00658e-10	Chr05	7297323	7301937	2580	PF14215:bHLH-MYC and R2R3-MYB transcription factors N-terminal	-
evm.TU.Ga05G1547	143.473	95.9817	79.1234	280.009	211.683	354.249	106.193	281.98	-1.41023	3.08183e-07	1.47338e-05	Chr05	13662080	13663078	999	PF04674:Phosphate-induced protein 1 conserved region	-
evm.TU.Ga07G0443	394.799	471.91	347.578	1256.6	461.469	1509.32	404.762	1075.8	-1.4104	0.00489429	0.045125	Chr07	4729920	4732459	501	PF04690:YABBY protein	YABBY
evm.TU.Ga06G0341	78.1683	74.9857	65.9362	170.953	270.954	141.499	73.0301	194.469	-1.41242	1.02833e-06	4.23889e-05	Chr06	3537552	3540710	879	PF00076:RNA recognition motif. (a.k.a. RRM, RBD, or RNP domain)	RRM_1
evm.TU.Ga05G4022	131.6	105.98	134.698	283.939	412.782	299.054	124.093	331.925	-1.41818	2.62385e-10	2.50094e-08	Chr05	92354296	92354781	486	-	-
evm.TU.Ga09G0950	17.8105	23.9954	21.6647	65.8267	46.5703	57.2017	21.1569	56.5329	-1.4191	0.000398663	0.0067596	Chr09	60788416	60794655	2511	PF00982:Glycosyltransferase family 20|PF02358:Trehalose-phosphatase	-
evm.TU.Ga08G0545	27.7052	50.9903	46.1553	94.3189	160.879	79.2795	41.6169	111.492	-1.42008	0.000120166	0.00254972	Chr08	6814107	6817817	1683	PF06101:Plant protein of unknown function (DUF946)	-
evm.TU.Ga06G0923	188.989	444.915	297.655	936.312	565.194	995.51	310.52	832.338	-1.42287	3.83754e-07	1.78937e-05	Chr06	25379918	25384109	1473	PF09265:Cytokinin dehydrogenase 1, FAD and cytokinin binding|PF01565:FAD binding domain	FAD_binding_4
evm.TU.Ga07G1459	527.389	531.899	646.175	1727.21	1080.64	1774.25	568.487	1527.37	-1.42585	6.58411e-13	1.04705e-10	Chr07	27204931	27215175	4284	PF00005:ABC transporter|PF01061:ABC-2 type transporter|PF08370:Plant PDR ABC transporter associated	ABC2_membrane
evm.TU.Ga01G1317	91.0314	69.9867	74.4137	172.918	189.456	272.962	78.4773	211.779	-1.43246	4.87352e-08	2.88732e-06	Chr01	32416089	32417297	246	-	-
evm.TU.Ga09G1303	72.2315	130.975	98.9043	211.235	317.525	288.015	100.704	272.258	-1.4347	5.71654e-08	3.30893e-06	Chr09	68453990	68456345	1500	-	-
evm.TU.Ga04G2014	30.6736	39.9924	29.2003	85.4765	123.835	63.2229	33.2888	90.8446	-1.44817	7.41719e-05	0.00170297	Chr04	96980262	96980483	222	-	-
evm.TU.Ga03G1951	10.8842	18.9964	42.3875	70.7392	73.0306	54.191	24.0894	65.987	-1.44912	0.00205847	0.0238851	Chr03	123915906	123916691	696	PF03195:Protein of unknown function DUF260	-
evm.TU.Ga06G1048	20.7789	28.9945	51.807	73.6866	102.666	102.361	33.8601	92.9046	-1.4523	0.000145575	0.00300243	Chr06	34962063	34962686	624	PF00847:AP2 domain	AP2
evm.TU.Ga11G0822	30.6736	23.9954	37.6778	89.4065	44.4534	119.421	30.7823	84.427	-1.45544	0.00046264	0.00758062	Chr11	13711120	13716941	3105	PF00307:Calponin homology (CH) domain|PF00225:Kinesin motor domain	Kinesin
evm.TU.Ga13G0652	132.589	162.969	161.073	369.416	407.49	476.68	152.21	417.862	-1.45669	6.57643e-14	1.26565e-11	Chr13	9616732	9617484	753	-	-
evm.TU.Ga09G0875	140.505	200.962	156.363	512.859	352.452	511.804	165.943	459.039	-1.46879	2.55211e-11	2.88809e-09	Chr09	59468252	59482335	2112	PF00305:Lipoxygenase	Lipoxygenase
evm.TU.Ga03G2588	23.7473	42.9918	52.7489	117.899	157.704	56.1981	39.8294	110.6	-1.47131	0.000416959	0.006972	Chr03	134289561	134289827	234	-	-
evm.TU.Ga03G2090	51.4525	44.9914	32.9681	119.864	145.003	96.3396	43.1374	120.402	-1.48183	2.17966e-06	8.25192e-05	Chr03	127675584	127675946	363	-	-
novel.1103	9.89472	25.9951	21.6647	70.7392	44.4534	47.1663	19.1848	54.1196	-1.49685	0.00122645	0.0160838	Chr08	44948518	44951158	952	-	-
evm.TU.Ga05G2104	138.526	183.965	150.711	401.838	539.792	394.39	157.734	445.34	-1.49726	5.61906e-13	9.07914e-11	Chr05	19407358	19410047	996	PF00249:Myb-like DNA-binding domain	Myb_DNA-binding
evm.TU.Ga01G1023	11.8737	7.99848	17.897	45.1945	29.6356	32.1132	12.5897	35.6478	-1.49864	0.00425804	0.0409996	Chr01	16757954	16762083	528	PF03195:Protein of unknown function DUF260	-
evm.TU.Ga05G3523	12.8631	14.9971	28.2584	51.0894	67.7386	41.1451	18.7062	53.3243	-1.50621	0.00103305	0.0142009	Chr05	67656679	67657883	840	PF06203:CCT motif	CCT
evm.TU.Ga11G3670	58.3789	26.9949	34.852	125.759	56.096	159.563	40.0752	113.806	-1.50712	0.000314597	0.0055916	Chr11	120650457	120652992	1623	PF00262:Calreticulin family	-
evm.TU.Ga03G2323	332.463	417.92	304.248	1261.52	535.558	1231.34	351.544	1009.47	-1.52232	1.8001e-08	1.18239e-06	Chr03	131432641	131433036	396	-	-
evm.TU.Ga12G1130	39.5789	48.9907	45.2134	143.443	111.134	130.46	44.5943	128.346	-1.52588	7.51246e-08	4.2035e-06	Chr12	13370490	13371994	1476	PF03634:TCP family transcription factor	TCP
evm.TU.Ga04G0049	14.8421	14.9971	10.3614	50.1069	27.5188	39.138	13.4002	38.9212	-1.54219	0.00198483	0.0232809	Chr04	477603	479391	321	PF09713:Plant protein 1589 of unknown function (A_thal_3526)	-
evm.TU.Ga07G2559	66.2946	54.9895	60.2845	174.883	76.2059	280.991	60.5229	177.36	-1.55189	5.88574e-05	0.00138611	Chr07	95601842	95607786	990	PF00484:Carbonic anhydrase	-
evm.TU.Ga10G1785	16.821	8.99829	10.3614	38.3171	41.2782	28.0991	12.0602	35.8981	-1.57386	0.00231274	0.0260355	Chr10	97660892	97663200	1269	PF14111:Domain of unknown function (DUF4283)|PF14392:Zinc knuckle	-
evm.TU.Ga11G3869	423.494	253.952	379.604	901.924	1577.04	683.409	352.35	1054.12	-1.58054	8.78372e-09	6.07323e-07	Chr11	122381889	122382302	414	PF14547:Hydrophobic seed protein	-
evm.TU.Ga05G2214	68.2736	26.9949	30.1423	134.601	131.243	109.386	41.8036	125.077	-1.58215	1.33022e-05	0.000395748	Chr05	20563768	20564374	405	-	-
evm.TU.Ga08G2385	114.779	108.979	122.453	257.412	514.39	275.973	115.404	349.258	-1.5965	5.44701e-09	3.93024e-07	Chr08	123546949	123547892	534	-	-
evm.TU.Ga11G3860	21.7684	25.9951	32.9681	88.424	79.3811	77.2724	26.9105	81.6925	-1.60028	4.09904e-06	0.000141062	Chr11	122265964	122266644	681	PF00847:AP2 domain	AP2
evm.TU.Ga04G1289	11.8737	8.99829	12.2453	33.4046	29.6356	38.1344	11.0391	33.7249	-1.61035	0.00170523	0.0207172	Chr04	78077465	78079523	1557	PF09265:Cytokinin dehydrogenase 1, FAD and cytokinin binding|PF01565:FAD binding domain	FAD_binding_4
evm.TU.Ga11G3585	284.968	367.93	435.179	1153.44	1081.7	1093.86	362.692	1109.67	-1.61281	1.68015e-20	6.59296e-18	Chr11	119935607	119939643	1962	PF00076:RNA recognition motif. (a.k.a. RRM, RBD, or RNP domain)|PF00658:Poly-adenylate binding protein, unique domain	RRM_1
evm.TU.Ga11G3874	7.91578	12.9975	10.3614	36.3521	23.2851	36.1274	10.4249	31.9215	-1.6165	0.00290477	0.0310779	Chr11	122418310	122421565	1284	PF02096:60Kd inner membrane protein	-
evm.TU.Ga08G1685	17.8105	22.9956	25.4325	66.8092	83.6148	54.191	22.0796	68.205	-1.625	2.91652e-05	0.000771653	Chr08	107409711	107412626	750	PF00319:SRF-type transcription factor (DNA-binding and dimerisation domain)|PF01486:K-box region	SRF-TF
novel.62	126.652	111.979	171.434	486.332	282.597	499.762	136.688	422.897	-1.62897	2.41672e-10	2.32552e-08	Chr01	101046116	101052137	5835	PF00078:Reverse transcriptase (RNA-dependent DNA polymerase)|PF14111:Domain of unknown function (DUF4283)|PF14392:Zinc knuckle	RVT_1
evm.TU.Ga14G1610	79.1578	110.979	155.421	382.188	449.826	240.849	115.186	357.621	-1.63302	1.23219e-08	8.32898e-07	tig00015457	127384	128797	1227	PF00249:Myb-like DNA-binding domain	Myb_DNA-binding
evm.TU.Ga01G2075	9.89472	11.9977	17.897	38.3171	49.7455	36.1274	13.2631	41.3966	-1.63778	0.000733227	0.0109028	Chr01	98754057	98755649	882	PF02365:No apical meristem (NAM) protein	NAM
evm.TU.Ga10G1117	18.8	10.9979	9.41945	33.4046	28.5772	60.2123	13.0724	40.7314	-1.64234	0.00198071	0.0232417	Chr10	28001824	28003445	1530	PF01554:MatE	MatE
evm.TU.Ga13G1322	41.5578	7.99848	16.955	74.6691	67.7386	66.2335	22.1704	69.5471	-1.65002	0.000805344	0.0117084	Chr13	79845543	79846656	849	PF12776:Myb/SANT-like DNA-binding domain	-
evm.TU.Ga12G0549	60.3578	90.9827	161.073	276.079	384.205	322.136	104.138	327.473	-1.65078	5.71322e-08	3.30893e-06	Chr12	4730024	4745910	723	PF01486:K-box region|PF00319:SRF-type transcription factor (DNA-binding and dimerisation domain)	SRF-TF
evm.TU.Ga04G0122	6.9263	12.9975	10.3614	40.282	32.8109	22.0778	10.0951	31.7236	-1.65251	0.00312118	0.0327567	Chr04	1261449	1262450	1002	PF01693:Caulimovirus viroplasmin	-
evm.TU.Ga01G2648	35.621	40.9922	46.1553	141.478	59.2712	186.658	40.9228	129.136	-1.65845	2.58638e-05	0.00069837	Chr01	110662006	110663540	1455	PF00067:Cytochrome P450	p450
evm.TU.Ga05G3122	12.8631	36.993	19.7809	76.6341	78.3227	73.2583	23.2123	76.0717	-1.71437	3.32446e-05	0.000861481	Chr05	36332900	36338310	3057	PF08263:Leucine rich repeat N-terminal domain|PF13855:Leucine rich repeat|PF07714:Protein tyrosine kinase	Pkinase_Tyr
evm.TU.Ga03G0363	118.737	139.973	133.756	415.593	429.717	445.571	130.822	430.293	-1.71763	1.55271e-21	6.7993e-19	Chr03	4050046	4052671	1254	PF00650:CRAL/TRIO domain	-
evm.TU.Ga12G0166	28.6947	17.9966	12.2453	102.179	31.7525	61.2158	19.6455	65.049	-1.73121	0.000595338	0.00932276	Chr12	1370511	1372212	972	PF00141:Peroxidase	-
evm.TU.Ga05G2717	21.7684	13.9973	20.7228	56.0018	49.7455	82.2901	18.8295	62.6792	-1.73431	3.64406e-05	0.000932867	Chr05	27463996	27464795	498	PF00170:bZIP transcription factor	bZIP_1
evm.TU.Ga11G3570	5.93683	36.993	34.852	92.3539	81.498	86.3043	25.9273	86.7187	-1.74079	0.000280348	0.00508752	Chr11	119830065	119830839	675	PF03195:Protein of unknown function DUF260	-
evm.TU.Ga10G0120	22.7579	5.99886	18.8389	56.9843	35.9861	66.2335	15.8652	53.068	-1.7408	0.000649694	0.00992934	Chr10	1258651	1260550	1551	PF09265:Cytokinin dehydrogenase 1, FAD and cytokinin binding|PF01565:FAD binding domain	FAD_binding_4
novel.473	23.7473	10.9979	16.0131	46.177	45.5118	80.283	16.9194	57.3239	-1.76074	0.000147941	0.00303863	Chr04	98343032	98344629	1598	PF13456:Reverse transcriptase-like|PF13966:zinc-binding in reverse transcriptase	-
evm.TU.Ga04G0999	12.8631	15.997	16.0131	58.9493	19.0515	74.2618	14.9577	50.7542	-1.76416	0.00108462	0.0147223	Chr04	38975589	38977057	801	PF00194:Eukaryotic-type carbonic anhydrase	-
evm.TU.Ga13G1588	10.8842	19.9962	22.6067	55.0194	50.8039	79.2795	17.829	61.7009	-1.78955	3.97387e-05	0.000999753	Chr13	100987119	100993091	1272	PF02800:Glyceraldehyde 3-phosphate dehydrogenase, C-terminal domain|PF00044:Glyceraldehyde 3-phosphate dehydrogenase, NAD binding domain	-
novel.1867	213.726	190.964	128.105	697.567	349.277	797.813	177.598	614.885	-1.7927	3.02898e-10	2.85111e-08	Chr13	112798515	112801342	2828	-	-
evm.TU.Ga05G3338	167.221	166.968	140.35	393.978	764.176	491.734	158.18	549.962	-1.79758	1.92557e-13	3.38263e-11	Chr05	44957514	44958342	762	PF03330:Rare lipoprotein A (RlpA)-like double-psi beta-barrel|PF01357:Pollen allergen	-
evm.TU.Ga11G2297	181.073	190.964	201.576	704.444	584.245	710.505	191.204	666.398	-1.80128	1.29387e-26	8.31791e-24	Chr11	102176012	102179689	1269	PF01694:Rhomboid family	Rhomboid
evm.TU.Ga08G0785	109.831	110.979	161.073	386.118	626.582	339.196	127.294	450.632	-1.82223	4.26191e-12	5.50314e-10	Chr08	13028970	13029929	960	PF11250:Fantastic Four meristem regulator	-
evm.TU.Ga09G2189	36.6105	57.989	64.9942	157.198	237.085	174.616	53.1979	189.633	-1.8317	4.36618e-10	3.93804e-08	Chr09	79580259	79583528	1941	PF08244:Glycosyl hydrolases family 32 C terminal|PF11837:Domain of unknown function (DUF3357)|PF00251:Glycosyl hydrolases family 32 N-terminal domain	-
evm.TU.Ga13G2813	89.0525	216.959	182.737	506.964	743.007	494.744	162.916	581.572	-1.83544	7.79686e-11	8.15163e-09	Chr13	123661144	123662746	1344	-	-
evm.TU.Ga06G0207	27.7052	13.9973	31.0842	100.214	37.0445	123.435	24.2623	86.8978	-1.83991	0.000107096	0.00230641	Chr06	1783988	1786282	2295	PF05922:Peptidase inhibitor I9|PF00082:Subtilase family	Peptidase_S8
evm.TU.Ga13G2464	12.8631	22.9956	30.1423	99.2313	46.5703	91.3219	22.0003	79.0412	-1.84402	2.56581e-05	0.000694564	Chr13	119926972	119931976	2622	PF00027:Cyclic nucleotide-binding domain|PF00520:Ion transport protein|PF12796:Ankyrin repeats (3 copies)|PF11834:KHA, dimerisation domain of potassium ion channel	Ion_trans
evm.TU.Ga06G0240	61.3473	17.9966	30.1423	150.321	39.1614	208.736	36.4954	132.739	-1.86381	0.000367451	0.00634033	Chr06	2150700	2152560	1713	PF13414:TPR repeat	-
evm.TU.Ga13G2812	42.5473	68.9869	59.3426	156.216	245.552	236.835	56.9589	212.868	-1.90137	2.15015e-11	2.47023e-09	Chr13	123659186	123660766	588	-	-
evm.TU.Ga11G2867	5.93683	18.9964	9.41945	41.2645	44.4534	44.1557	11.4509	43.2912	-1.92128	0.000221718	0.00422058	Chr11	112276248	112278762	1971	PF04833:COBRA-like protein	-
evm.TU.Ga08G0328	66.2946	35.9932	31.0842	154.251	185.223	166.587	44.4573	168.687	-1.92525	7.29962e-10	6.23045e-08	Chr08	3089650	3092639	1026	-	-
evm.TU.Ga11G1837	48.4841	53.9897	35.7939	183.725	68.797	272.962	46.0893	175.162	-1.928	2.953e-06	0.000107371	Chr11	85290489	85291706	1218	PF03514:GRAS domain family	GRAS
novel.1929	7.91578	7.99848	5.65167	21.6147	26.4604	34.1203	7.18864	27.3985	-1.93255	0.00131271	0.0168208	Chr13	85197138	85199020	1883	-	-
evm.TU.Ga11G2413	12.8631	6.99867	14.1292	28.4922	63.5049	40.1415	11.3303	44.0462	-1.95398	0.000233455	0.00439218	Chr11	104608267	104608482	216	-	-
evm.TU.Ga01G0546	272.105	220.958	143.176	1040.46	328.109	1098.87	212.08	822.479	-1.95562	0.000637625	0.00983955	Chr01	6551008	6554546	549	PF04690:YABBY protein	YABBY
evm.TU.Ga12G0075	7.91578	32.9937	21.6647	85.4765	43.395	115.407	20.8581	81.4261	-1.96632	8.7532e-05	0.00195503	Chr12	567334	572675	2199	PF00005:ABC transporter|PF01061:ABC-2 type transporter	ABC2_membrane
evm.TU.Ga01G1946	4.94736	9.9981	13.1872	25.5447	34.9277	50.1769	9.37756	36.8831	-1.97189	0.000525823	0.00844195	Chr01	93610140	93612237	1239	PF00010:Helix-loop-helix DNA-binding domain	HLH
evm.TU.Ga09G2180	4.94736	3.99924	6.59362	26.5272	20.1099	15.0531	5.18007	20.5634	-1.98626	0.00448589	0.042623	Chr09	79541416	79543522	414	PF03311:Cornichon protein	-
evm.TU.Ga09G0638	15.8316	27.9947	18.8389	74.6691	23.2851	152.538	20.8884	83.4973	-2.00086	0.000316396	0.00561686	Chr09	44631446	44632815	1251	PF06203:CCT motif|PF00643:B-box zinc finger	CCT
evm.TU.Ga01G2635	94.9893	57.989	100.788	337.976	275.188	427.507	84.5888	346.89	-2.03495	4.9829e-15	1.15814e-12	Chr01	110583506	110589590	630	PF01486:K-box region|PF00319:SRF-type transcription factor (DNA-binding and dimerisation domain)	SRF-TF
evm.TU.Ga14G0429	12.8631	11.9977	2.82584	21.6147	76.2059	18.0637	9.2289	38.6281	-2.06774	0.00331707	0.0342183	tig00004726	24700	25542	843	PF03087:Arabidopsis protein of unknown function	-
evm.TU.Ga04G1331	17.8105	20.996	15.0711	72.7042	38.1029	119.421	17.9592	76.7427	-2.09792	7.63277e-06	0.000243789	Chr04	80943417	80944745	1329	PF02458:Transferase family	-
evm.TU.Ga12G1664	3.95789	6.99867	7.53556	44.212	16.9346	18.0637	6.16404	26.4034	-2.09917	0.00224037	0.0253626	Chr12	25752334	25754603	1059	PF09459:Ethylbenzene dehydrogenase	-
evm.TU.Ga12G2814	135.558	381.927	376.778	1571	591.654	1716.05	298.088	1292.9	-2.11679	0.000752063	0.011139	Chr12	101676886	101677985	933	PF13668:Ferritin-like domain	-
evm.TU.Ga08G0716	5.93683	8.99829	5.65167	26.5272	27.5188	38.1344	6.86226	30.7268	-2.16563	0.000248344	0.00462051	Chr08	10651832	10655927	1596	PF06414:Zeta toxin	-
evm.TU.Ga10G0393	8.90525	6.99867	17.897	27.5097	50.8039	76.2689	11.267	51.5275	-2.18741	7.37641e-05	0.00169489	Chr10	6002548	6004319	468	PF00069:Protein kinase domain	Pkinase
evm.TU.Ga07G2590	4.94736	7.99848	1.88389	18.6673	13.7594	35.1238	4.94324	22.5168	-2.19586	0.00358199	0.0361007	Chr07	96164602	96165973	1236	PF00201:UDP-glucoronosyl and UDP-glucosyl transferase	UDPGT
evm.TU.Ga12G2750	114.779	125.976	139.408	526.614	736.657	485.712	126.721	582.994	-2.20084	2.59178e-25	1.50597e-22	Chr12	100892757	100897402	651	PF01486:K-box region|PF00319:SRF-type transcription factor (DNA-binding and dimerisation domain)	SRF-TF
evm.TU.Ga12G0657	10.8842	1.99962	8.47751	36.3521	27.5188	35.1238	7.12044	32.9982	-2.20972	0.000361988	0.00626542	Chr12	5894538	5897057	282	-	-
evm.TU.Ga10G0606	7.91578	9.9981	3.76778	41.2645	14.8178	44.1557	7.22722	33.4127	-2.21597	0.000626794	0.00971708	Chr10	10648379	10653338	1200	PF03547:Membrane transport protein	-
evm.TU.Ga13G0737	57.3894	133.975	60.2845	497.139	225.442	465.642	83.8828	396.074	-2.24099	9.23781e-11	9.55891e-09	Chr13	11699719	11701023	1305	PF03514:GRAS domain family	GRAS
evm.TU.Ga09G1090	3.95789	5.99886	1.88389	17.6848	21.1683	17.0601	3.94688	18.6377	-2.24597	0.00327636	0.0339607	Chr09	63842547	63843612	258	-	-
evm.TU.Ga06G0614	1.97894	8.99829	13.1872	36.3521	43.395	37.1309	8.05482	38.9593	-2.26781	0.000135265	0.00283036	Chr06	9827237	9829009	669	-	-
novel.144	3.95789	20.996	11.3033	74.6691	43.395	62.2193	12.0857	60.0945	-2.31671	1.11823e-05	0.00033957	Chr01	101295243	101298230	1586	-	-
evm.TU.Ga12G2399	18.8	10.9979	4.70973	40.282	68.797	63.2229	11.5025	57.434	-2.32422	6.97639e-06	0.000226414	Chr12	91120858	91121688	723	PF00320:GATA zinc finger	GATA
evm.TU.Ga01G2149	39.5789	39.9924	18.8389	266.254	69.8554	175.619	32.8034	170.576	-2.38168	5.91956e-08	3.39883e-06	Chr01	101169738	101172275	2043	PF03169:OPT oligopeptide transporter protein	OPT
evm.TU.Ga10G2654	89.0525	60.9884	96.0784	545.281	193.69	578.038	82.0398	439.003	-2.41962	1.59914e-12	2.30085e-10	Chr10	125695185	125698887	2292	PF00520:Ion transport protein|PF11834:KHA, dimerisation domain of potassium ion channel|PF13857:Ankyrin repeats (many copies)|PF00027:Cyclic nucleotide-binding domain	Ion_trans
evm.TU.Ga05G2779	8.90525	29.9943	16.955	112.004	74.0891	117.414	18.6182	101.169	-2.44453	8.27335e-09	5.75989e-07	Chr05	28360936	28364199	1218	PF00170:bZIP transcription factor	bZIP_1
evm.TU.Ga05G1922	18.8	17.9966	16.955	121.829	66.6801	110.389	17.9172	99.6326	-2.47712	1.21072e-10	1.23587e-08	Chr05	17253106	17254474	663	PF03641:Possible lysine decarboxylase	-
evm.TU.Ga09G1676	20.7789	8.99829	6.59362	97.2664	55.0376	60.2123	12.1236	70.8387	-2.55137	2.18672e-07	1.0867e-05	Chr09	74624292	74624693	351	PF02519:Auxin responsive protein	Auxin_inducible
evm.TU.Ga08G1853	0	4.99905	7.53556	30.4571	7.40891	36.1274	4.1782	24.6645	-2.55693	0.00371337	0.0370907	Chr08	113083226	113083876	651	-	-
novel.885	12.8631	2.99943	0	17.6848	50.8039	26.092	5.28752	31.5269	-2.58125	0.00201775	0.0235664	Chr07	43257269	43278350	1523	PF13966:zinc-binding in reverse transcriptase|PF13456:Reverse transcriptase-like	-
evm.TU.Ga07G1189	0	2.99943	7.53556	21.6147	17.9931	24.0849	3.51166	21.2309	-2.58414	0.00206052	0.0238867	Chr07	18843195	18844211	525	PF01161:Phosphatidylethanolamine-binding protein	-
evm.TU.Ga01G2302	4.94736	11.9977	15.0711	71.7217	28.5772	103.364	10.6721	67.8878	-2.66741	1.85232e-06	7.18457e-05	Chr01	105276800	105279696	1503	PF00067:Cytochrome P450	p450
evm.TU.Ga13G2346	41.5578	26.9949	29.2003	177.83	228.618	231.817	32.5843	212.755	-2.70725	1.03532e-21	4.73975e-19	Chr13	118733834	118736739	1548	PF01565:FAD binding domain|PF09265:Cytokinin dehydrogenase 1, FAD and cytokinin binding	FAD_binding_4
evm.TU.Ga08G1626	43.5368	77.9852	46.1553	391.03	187.339	520.836	55.8924	366.402	-2.71431	4.50405e-15	1.05496e-12	Chr08	105700887	105702219	711	PF04640:PLATZ transcription factor	-
novel.1721	6.9263	2.99943	6.59362	74.6691	30.694	10.0354	5.50645	38.4662	-2.80301	0.000185073	0.00363351	Chr12	88499304	88500959	1656	-	-
evm.TU.Ga10G2393	41.5578	13.9973	16.0131	185.69	131.243	212.75	23.8561	176.561	-2.89007	6.36872e-14	1.23353e-11	Chr10	121643755	121646695	531	PF01627:Hpt domain	Hpt
evm.TU.Ga14G1605	47.4947	20.996	18.8389	278.044	99.491	268.948	29.1099	215.494	-2.89041	6.40549e-12	8.03078e-10	tig00015454	30903	31991	1005	PF00447:HSF-type DNA-binding	HSF_DNA-bind
evm.TU.Ga06G1006	0.989472	8.99829	2.82584	30.4571	11.6426	55.1946	4.2712	32.4314	-2.93157	0.000262777	0.00484725	Chr06	32664824	32666518	849	PF00320:GATA zinc finger	GATA
evm.TU.Ga09G0398	8.90525	5.99886	9.41945	45.1945	88.9069	53.1875	8.10785	62.4296	-2.94057	6.78773e-09	4.79185e-07	Chr09	12567903	12571878	1707	PF03936:Terpene synthase family, metal binding domain|PF01397:Terpene synthase, N-terminal domain	-
evm.TU.Ga03G2290	5.93683	0	5.65167	20.6323	19.0515	52.184	3.86284	30.6226	-2.98041	0.000182627	0.0035925	Chr03	131083653	131085627	1899	PF07714:Protein tyrosine kinase	Pkinase_Tyr
evm.TU.Ga13G0102	1.97894	0.99981	1.88389	15.7198	13.7594	10.0354	1.62088	13.1715	-3.01921	0.00265144	0.028952	Chr13	1054546	1057745	1749	PF13906:C-terminus of AA_permease|PF13520:Amino acid permease	-
evm.TU.Ga01G1153	10.8842	4.99905	16.955	113.969	59.2712	94.3326	10.9461	89.1908	-3.02052	1.20261e-10	1.23176e-08	Chr01	21544012	21545201	663	PF03641:Possible lysine decarboxylase	-
evm.TU.Ga05G0992	0.989472	6.99867	4.70973	53.0544	14.8178	35.1238	4.23262	34.332	-3.02222	4.59766e-05	0.00112576	Chr05	8628591	8629697	1023	PF02535:ZIP Zinc transporter	-
evm.TU.Ga07G0002	0	7.99848	2.82584	36.3521	33.8693	18.0637	3.6081	29.4283	-3.03306	0.000133443	0.00279611	Chr07	21648	21837	190	-	-
evm.TU.Ga03G1837	0	4.99905	3.76778	31.4396	7.40891	37.1309	2.92228	25.3265	-3.11588	0.00053056	0.0085007	Chr03	119863710	119864477	672	PF04832:SOUL heme-binding protein	-
evm.TU.Ga02G1168	1.97894	7.99848	2.82584	43.2295	22.2267	49.1734	4.26775	38.2099	-3.17034	3.12388e-06	0.000112812	Chr02	87895377	87898276	669	PF03641:Possible lysine decarboxylase	-
evm.TU.Ga10G2150	3.95789	0.99981	1.88389	18.6673	30.694	13.046	2.28053	20.8024	-3.18825	0.000251487	0.00466176	Chr10	113263522	113266668	1764	PF13414:TPR repeat	-
evm.TU.Ga02G0035	11.8737	2.99943	3.76778	64.8442	28.5772	76.2689	6.21363	56.5634	-3.19074	2.01622e-07	1.01365e-05	Chr02	359489	362832	1617	PF00501:AMP-binding enzyme|PF13193:AMP-binding enzyme C-terminal domain	AMP-binding
evm.TU.Ga10G0715	0	2.99943	2.82584	17.6848	20.1099	19.0672	1.94176	18.954	-3.2818	0.00030721	0.0054763	Chr10	13181304	13181510	207	-	-
evm.TU.Ga04G1787	0.989472	2.99943	0	8.8424	13.7594	17.0601	1.32963	13.2206	-3.33144	0.00270249	0.0293369	Chr04	93232165	93232970	612	PF02365:No apical meristem (NAM) protein	NAM
evm.TU.Ga06G0695	0	0.99981	1.88389	7.85991	11.6426	13.046	0.961234	10.8495	-3.48117	0.00445868	0.0424312	Chr06	11830321	11830883	402	PF00235:Profilin	-
evm.TU.Ga12G0006	0.989472	1.99962	0	13.7548	10.5842	9.03184	0.996364	11.1236	-3.50037	0.00390143	0.038536	Chr12	56853	57857	1005	PF00141:Peroxidase	-
novel.1375	0	10.9979	1.88389	25.5447	91.0237	29.1026	4.29393	48.557	-3.50612	1.54587e-05	0.000448258	Chr10	2814145	2815304	993	-	-
evm.TU.Ga13G0487	9.89472	4.99905	3.76778	76.6341	66.6801	72.2547	6.22052	71.8563	-3.53562	1.34153e-12	1.98697e-10	Chr13	6090612	6099293	651	PF01486:K-box region|PF00319:SRF-type transcription factor (DNA-binding and dimerisation domain)	SRF-TF
evm.TU.Ga11G1197	10.8842	8.99829	1.88389	91.3714	17.9931	179.633	7.25546	96.3326	-3.73407	0.00041119	0.0069138	Chr11	23617468	23619283	1104	PF00657:GDSL-like Lipase/Acylhydrolase	Lipase_GDSL
novel.357	0	2.99943	1.88389	27.5097	25.402	24.0849	1.62777	25.6655	-3.9793	6.99824e-06	0.00022688	Chr03	40155129	40157338	730	-	-
novel.1508	0	3.99924	2.82584	10.8074	46.5703	58.2052	2.27503	38.5276	-4.07983	2.57285e-06	9.50349e-05	Chr11	35963085	35966492	2395	-	-
evm.TU.Ga03G1866	0	0	0.941945	9.82489	3.17525	12.0425	0.313982	8.34753	-4.57847	0.00460413	0.0432364	Chr03	120671342	120671688	240	-	-
evm.TU.Ga10G0592	0	0.99981	0	6.87742	4.23366	14.0495	0.33327	8.38687	-4.5844	0.00436342	0.0417218	Chr10	10323999	10325865	522	PF08059:SEP domain|PF00789:UBX domain	UBX
evm.TU.Ga12G1614	0	0	0.941945	18.6673	0	15.0531	0.313982	11.2401	-5.00788	0.00366615	0.0367528	Chr12	25114428	25114937	510	-	-
novel.2064	0.989472	0	3.76778	32.4221	80.4395	50.1769	1.58575	54.3462	-5.0687	8.8903e-10	7.46167e-08	tig00019444	349663	350812	527	-	-
evm.TU.Ga12G2751	0	0.99981	0	7.85991	20.1099	11.0389	0.33327	13.0029	-5.21327	0.00041663	0.00697036	Chr12	100901099	100903234	1089	-	-
evm.TU.Ga04G0981	0	0	0.941945	29.4747	1.05842	10.0354	0.313982	13.5228	-5.27504	0.00111775	0.0150506	Chr04	36875388	36877820	159	-	-
evm.TU.Ga06G2351	0	0	0	6.87742	3.17525	11.0389	0	7.03053	-5.29191	0.00213163	0.0244615	Chr06	129651704	129653241	927	PF04720:PDDEXK-like family of unknown function	-
evm.TU.Ga06G1335	0	0	2.82584	45.1945	11.6426	61.2158	0.941945	39.3509	-5.34674	7.20426e-07	3.14519e-05	Chr06	58698022	58700730	870	PF14111:Domain of unknown function (DUF4283)|PF14392:Zinc knuckle	-
evm.TU.Ga05G3812	0	0	0	11.7899	2.11683	8.0283	0	7.31167	-5.34955	0.00207359	0.0239684	Chr05	87745206	87751538	4443	PF00931:NB-ARC domain	NB-ARC
evm.TU.Ga10G0368	0	0	0	5.89493	2.11683	14.0495	0	7.35376	-5.35687	0.00222135	0.0252134	Chr10	5589083	5589725	234	-	-
novel.556	0	0.99981	0	25.5447	28.5772	21.0743	0.33327	25.0654	-6.162	3.90011e-06	0.000136233	Chr05	18429980	18431055	1076	-	-
evm.TU.Ga01G0780	0	0	0	19.6498	13.7594	19.0672	0	17.4921	-6.60612	2.65959e-06	9.77609e-05	Chr01	11504953	11505771	450	-	-
evm.TU.Ga04G0259	0	0.99981	2.82584	131.653	130.185	201.711	1.27522	154.517	-6.89374	2.06692e-18	6.93912e-16	Chr04	3216928	3217657	276	-	-
novel.701	0	0	0	24.5622	75.1475	1.00354	0	33.5711	-7.54542	0.00235016	0.0264175	Chr05	89032598	89034567	1631	PF13966:zinc-binding in reverse transcriptase	-

## Sheet: T2(d4vss5)
Table S4. The differentially expressed genes of the dt1 mutant versus Shixiya 1 at the T2 stage
gene_id	d4_1	d4_2	d4_3	s5_1	s5_2	s5_3	d4	s5	log2FoldChange	pvalue	padj	gene_chr	gene_start	gene_end	gene_length	gene_description	tf_family
evm.TU.Ga11G2862	1857.89	937.573	31.259	0.981216	0	0	942.24	0.327072	11.3934	2.36073e-08	6.75294e-07	Chr11	112197687	112198649	963	PF04674:Phosphate-induced protein 1 conserved region	-
evm.TU.Ga09G1168	944.57	461.543	11.0919	0	0	0	472.401	0	11.359	3.47379e-06	6.39137e-05	Chr09	66099745	66100299	555	PF00188:Cysteine-rich secretory protein family	SCP
evm.TU.Ga08G1927	926.424	175.924	7.05849	0	0	0	369.802	0	11.0058	2.62185e-05	0.000380242	Chr08	114404799	114405881	753	PF01357:Pollen allergen|PF03330:Rare lipoprotein A (RlpA)-like double-psi beta-barrel	-
evm.TU.Ga03G0841	67.5413	234.911	152.262	0	0	0	151.571	0	9.71871	6.05721e-15	4.01584e-13	Chr03	14547420	14550542	774	PF00319:SRF-type transcription factor (DNA-binding and dimerisation domain)|PF01486:K-box region	SRF-TF
evm.TU.Ga06G1583	218.753	184.203	2.01671	0	0	0	134.991	0	9.55189	0.000180451	0.00200022	Chr06	100321781	100322077	297	-	-
evm.TU.Ga09G0849	227.826	116.938	8.06684	0	0	0	117.61	0	9.35308	1.31858e-05	0.00020634	Chr09	58857655	58859434	1089	PF00332:Glycosyl hydrolases family 17	Glyco_hydro_17
evm.TU.Ga07G0053	157.26	158.332	19.1588	0	0	0	111.584	0	9.27717	1.67778e-07	4.17351e-06	Chr07	664386	669191	1050	PF01048:Phosphorylase superfamily	-
evm.TU.Ga14G0141	191.535	122.112	14.117	0	0	0	109.255	0	9.24676	1.24073e-06	2.51986e-05	tig00000498	459271	459549	279	-	-
evm.TU.Ga10G1879	282.262	973.793	162.345	0.981216	0.985938	0.965996	472.8	0.977716	8.91748	3.04235e-21	3.62447e-19	Chr10	102648408	102650039	1632	PF08031:Berberine and berberine like|PF01565:FAD binding domain	FAD_binding_4
evm.TU.Ga05G2642	442.546	423.253	33.2757	0	1.97188	0	299.692	0.657292	8.83901	2.6494e-07	6.33696e-06	Chr05	26478615	26480960	1686	PF07732:Multicopper oxidase|PF00394:Multicopper oxidase|PF07731:Multicopper oxidase	-
evm.TU.Ga02G1383	73.5897	233.876	172.429	0	0.985938	0	159.965	0.328646	8.83473	1.02641e-12	5.382e-11	Chr02	93016641	93022242	759	PF01486:K-box region|PF00319:SRF-type transcription factor (DNA-binding and dimerisation domain)	SRF-TF
evm.TU.Ga01G0051	244.963	201.796	20.1671	0	0	0.965996	155.642	0.321999	8.7955	2.62479e-07	6.28293e-06	Chr01	346738	347073	336	-	-
evm.TU.Ga01G0502	158.268	71.4046	5.04178	0	0	0	78.2382	0	8.76502	6.01492e-05	0.000775634	Chr01	5705018	5705308	291	-	-
evm.TU.Ga06G2251	29.2343	158.332	20.1671	0	0	0	69.2444	0	8.58869	4.16769e-06	7.47898e-05	Chr06	128411564	128413159	1596	PF01565:FAD binding domain|PF08031:Berberine and berberine like	FAD_binding_4
evm.TU.Ga01G0820	135.083	53.8121	3.02507	0	0	0	63.9732	0	8.47461	0.000225806	0.0024278	Chr01	12252405	12253173	531	-	-
evm.TU.Ga12G0964	79.6382	33.1152	8.06684	0	0	0	40.2734	0	7.80716	1.42664e-08	4.22072e-07	Chr12	9962533	9972495	1023	PF00685:Sulfotransferase domain	Sulfotransfer_1
evm.TU.Ga01G0740	348.795	284.583	5.04178	0.981216	1.97188	0	212.807	0.984364	7.75965	1.17194e-05	0.0001863	Chr01	10058043	10059526	978	PF00249:Myb-like DNA-binding domain	Myb_DNA-binding
evm.TU.Ga01G0501	77.622	25.8712	3.02507	0	0	0	35.5061	0	7.62526	0.000391646	0.00384159	Chr01	5658766	5659059	294	-	-
evm.TU.Ga07G0921	27.2181	50.7076	26.2172	0	0	0	34.7143	0	7.59199	5.53136e-09	1.74789e-07	Chr07	12106063	12106515	453	-	-
evm.TU.Ga06G2393	24.1939	50.7076	26.2172	0	0	0	33.7062	0	7.54942	7.94862e-09	2.44224e-07	Chr06	129881213	129882703	1491	PF12142:Polyphenol oxidase middle domain|PF00264:Common central domain of tyrosinase|PF12143:Protein of unknown function (DUF_B2219)	-
evm.TU.Ga11G3861	1318.57	2532.28	1611.35	20.6055	6.90157	2.89799	1820.73	10.135	7.49002	4.21052e-24	6.0894e-22	Chr11	122281235	122281903	669	PF00847:AP2 domain	AP2
evm.TU.Ga05G0895	369.965	987.246	719.966	0	5.91563	5.79597	692.392	3.90387	7.46962	2.67127e-17	2.26323e-15	Chr05	7813474	7814229	756	PF00847:AP2 domain	AP2
evm.TU.Ga01G1718	348.795	293.897	34.2841	0	0	3.86398	225.659	1.28799	7.44752	1.18717e-05	0.000188432	Chr01	79796343	79796900	558	PF03018:Dirigent-like protein	-
novel.356	35.2827	23.8015	29.2423	0	0	0	29.4422	0	7.3554	1.8022e-08	5.2667e-07	Chr03	31508446	31515749	745	-	-
evm.TU.Ga13G1457	1155.26	206.97	56.4679	1.96243	4.92969	1.93199	472.899	2.94137	7.32991	1.26402e-08	3.78283e-07	Chr13	90556092	90558581	1485	PF03007:Wax ester synthase-like Acyl-CoA acyltransferase domain|PF06974:Protein of unknown function (DUF1298)	-
evm.TU.Ga08G0980	40.3231	42.4288	1.00836	0	0	0	27.9201	0	7.27837	0.00189788	0.0139576	Chr08	28865957	28869311	990	PF00141:Peroxidase	-
evm.TU.Ga09G0532	26.21	21.7318	35.2924	0	0	0	27.7448	0	7.26976	3.32395e-08	9.37885e-07	Chr09	24993298	24994381	432	PF13178:Protein of unknown function (DUF4005)	-
evm.TU.Ga07G0096	709.687	462.578	12.1003	4.90608	0.985938	1.93199	394.788	2.608	7.24207	7.98938e-07	1.68994e-05	Chr07	1133336	1134847	1512	PF01554:MatE	MatE
evm.TU.Ga04G1717	17.1373	81.7531	43.3593	0	0.985938	0	47.4166	0.328646	7.08	7.15527e-08	1.90322e-06	Chr04	92071157	92083315	705	PF00319:SRF-type transcription factor (DNA-binding and dimerisation domain)|PF01486:K-box region	SRF-TF
evm.TU.Ga07G0575	24.1939	2.0697	43.3593	0	0	0	23.2076	0	7.01261	2.12763e-06	4.1219e-05	Chr07	6272966	6274841	834	PF03083:Sugar efflux transporter for intercellular exchange	-
evm.TU.Ga14G1719	858.883	995.525	1146.5	5.88729	7.8875	9.65996	1000.3	7.81158	6.99909	1.98261e-94	1.23294e-90	tig00015727	281603	288342	714	PF01486:K-box region|PF00319:SRF-type transcription factor (DNA-binding and dimerisation domain)	K-box
evm.TU.Ga12G1197	26.21	35.1849	6.05013	0	0	0	22.4817	0	6.96522	7.71587e-07	1.64102e-05	Chr12	14826548	14827604	846	PF02365:No apical meristem (NAM) protein	NAM
evm.TU.Ga04G0692	15.1212	35.1849	14.117	0	0	0	21.4743	0	6.89881	5.35704e-07	1.1881e-05	Chr04	14705309	14705631	225	-	-
evm.TU.Ga07G2039	152.22	357.023	249.064	3.92486	2.95781	0	252.769	2.29423	6.79047	2.79767e-27	5.2404e-25	Chr07	80094073	80098861	735	PF01486:K-box region|PF00319:SRF-type transcription factor (DNA-binding and dimerisation domain)	K-box
evm.TU.Ga12G0540	183.47	380.824	276.289	1.96243	1.97188	3.86398	280.195	2.59943	6.74813	5.14773e-31	1.26682e-28	Chr12	4660168	4660917	750	PF00847:AP2 domain	AP2
evm.TU.Ga07G2550	33.2666	18.6273	5.04178	0	0	0	18.9786	0	6.72158	3.21564e-06	5.94807e-05	Chr07	95442678	95444018	963	PF08240:Alcohol dehydrogenase GroES-like domain|PF13602:Zinc-binding dehydrogenase	ADH_N
evm.TU.Ga11G3704	70.5655	48.6379	80.6684	0	1.97188	0	66.6239	0.657292	6.67513	1.13286e-09	3.94902e-08	Chr11	120969579	120970001	423	PF13499:EF-hand domain pair	-
evm.TU.Ga01G2475	4988.98	2708.2	130.078	37.2862	20.7047	20.2859	2609.09	26.0923	6.6438	2.36646e-08	6.7569e-07	Chr01	108446584	108448790	969	PF00141:Peroxidase	-
evm.TU.Ga12G0475	16.1293	30.0106	5.04178	0	0	0	17.0606	0	6.56682	6.50824e-06	0.000110523	Chr12	3996987	3999040	1548	PF00759:Glycosyl hydrolase family 9	-
evm.TU.Ga03G2468	410.288	1011.05	697.782	3.92486	8.87344	11.5919	706.372	8.13008	6.43975	1.40538e-29	3.03464e-27	Chr03	133230176	133231084	909	PF00847:AP2 domain	AP2
evm.TU.Ga01G0500	31.2504	14.4879	1.00836	0	0	0	15.5822	0	6.43715	4.18703e-05	0.000571516	Chr01	5653793	5654086	294	-	-
evm.TU.Ga13G1953	17.1373	18.6273	10.0836	0	0	0	15.2827	0	6.4087	6.04591e-06	0.000103577	Chr13	111260268	111261450	1080	PF14226:non-haem dioxygenase in morphine synthesis N-terminal|PF03171:2OG-Fe(II) oxygenase superfamily	2OG-FeII_Oxy
evm.TU.Ga09G2680	414.32	154.193	12.1003	1.96243	2.95781	1.93199	193.538	2.28408	6.40539	1.22208e-06	2.48687e-05	Chr09	83739606	83744856	2322	PF00933:Glycosyl hydrolase family 3 N terminal domain|PF14310:Fibronectin type III-like domain|PF01915:Glycosyl hydrolase family 3 C-terminal domain	Glyco_hydro_3_C
evm.TU.Ga09G1375	149.196	156.262	24.2005	0.981216	0	2.89799	109.886	1.29307	6.40314	2.93097e-07	6.95691e-06	Chr09	69862688	69863873	1044	PF00332:Glycosyl hydrolases family 17	Glyco_hydro_17
evm.TU.Ga12G2709	1177.44	2875.85	1790.84	23.5492	18.7328	27.0479	1948.04	23.11	6.39646	1.34604e-98	1.04635e-94	Chr12	100045698	100047951	1632	PF07732:Multicopper oxidase|PF00394:Multicopper oxidase|PF07731:Multicopper oxidase	-
evm.TU.Ga03G2758	10.0808	20.697	12.1003	0	0	0	14.2927	0	6.31168	1.10254e-05	0.000176622	Chr03	135361113	135361968	618	-	-
evm.TU.Ga11G3848	18.1454	13.453	11.0919	0	0	0	14.2301	0	6.30623	9.90447e-06	0.000160401	Chr11	122145728	122146813	1086	PF00413:Matrixin|PF01471:Putative peptidoglycan binding domain	PG_binding_1
evm.TU.Ga13G0255	32.2585	8.27879	1.00836	0	0	0	13.8486	0	6.26732	0.000105425	0.00125453	Chr13	2591618	2605657	2064	PF00141:Peroxidase	-
evm.TU.Ga09G1136	228.834	452.229	342.841	1.96243	3.94375	7.72796	341.301	4.54472	6.22597	4.74313e-40	1.99301e-37	Chr09	65369936	65370804	687	PF02365:No apical meristem (NAM) protein	NAM
evm.TU.Ga07G0774	43.3474	83.8228	18.1504	0.981216	0.985938	0	48.4402	0.655718	6.21378	1.03954e-07	2.68467e-06	Chr07	9226871	9228051	789	PF00249:Myb-like DNA-binding domain	Myb_DNA-binding
evm.TU.Ga03G1499	26.21	42.4288	7.05849	0	0	0.965996	25.2324	0.321999	6.16981	8.51611e-06	0.000140328	Chr03	96678078	96681606	1731	PF00463:Isocitrate lyase family	-
evm.TU.Ga03G1676	109.881	346.674	234.947	0.981216	4.92969	3.86398	230.501	3.2583	6.14404	3.39339e-26	5.64247e-24	Chr03	110775563	110779229	732	PF00319:SRF-type transcription factor (DNA-binding and dimerisation domain)|PF01486:K-box region	SRF-TF
evm.TU.Ga08G0643	7.05655	28.9758	2.01671	0	0	0	12.683	0	6.13859	0.000118985	0.00139349	Chr08	8768750	8771295	1386	PF00295:Glycosyl hydrolases family 28	-
evm.TU.Ga10G2296	66.5332	55.8818	13.1086	0	0	1.93199	45.1746	0.643997	6.11727	2.58563e-07	6.19396e-06	Chr10	119082518	119082793	276	-	-
novel.1376	4.03231	21.7318	11.0919	0	0	0	12.2854	0	6.09298	6.21566e-05	0.000797317	Chr10	3741885	3742980	1096	-	-
evm.TU.Ga11G1748	8.06463	9.31364	19.1588	0	0	0	12.179	0	6.08196	4.09084e-05	0.000559862	Chr11	79555366	79556733	987	PF00010:Helix-loop-helix DNA-binding domain	HLH
evm.TU.Ga12G2866	77.622	179.029	68.5682	0	3.94375	0.965996	108.406	1.63658	6.0543	3.76915e-15	2.57578e-13	Chr12	102357775	102359085	1311	PF14541:Xylanase inhibitor C-terminal|PF14543:Xylanase inhibitor N-terminal	-
evm.TU.Ga05G1494	42.3393	68.3	17.142	0.981216	0.985938	0	42.5938	0.655718	6.02828	2.44005e-07	5.88147e-06	Chr05	13230632	13232157	1095	PF00657:GDSL-like Lipase/Acylhydrolase	Lipase_GDSL
evm.TU.Ga08G2335	4.03231	20.697	10.0836	0	0	0	11.6043	0	6.01066	8.8887e-05	0.00108259	Chr08	122628348	122631782	2799	-	-
evm.TU.Ga11G1958	16.1293	17.5924	1.00836	0	0	0	11.5767	0	6.00777	0.000191523	0.00210879	Chr11	92213501	92215262	1161	PF01734:Patatin-like phospholipase	-
evm.TU.Ga02G0112	21.1696	68.3	34.2841	1.96243	0	0	41.2513	0.654144	5.98242	2.93083e-07	6.95691e-06	Chr02	855973	858872	675	PF00319:SRF-type transcription factor (DNA-binding and dimerisation domain)|PF01486:K-box region	SRF-TF
evm.TU.Ga13G0081	12.0969	20.697	1.00836	0	0	0	11.2674	0	5.96833	0.000235836	0.00252343	Chr13	833823	835752	1056	PF02535:ZIP Zinc transporter	-
evm.TU.Ga05G2631	14.1131	36.2197	12.1003	0.981216	0	0	20.811	0.327072	5.8916	2.02733e-05	0.000302194	Chr05	26248081	26266179	1608	PF07731:Multicopper oxidase|PF00394:Multicopper oxidase|PF07732:Multicopper oxidase	-
evm.TU.Ga09G2013	162.301	323.908	205.704	6.86851	1.97188	2.89799	230.638	3.91279	5.88159	1.09209e-30	2.57254e-28	Chr09	78086418	78087083	666	PF00847:AP2 domain	AP2
evm.TU.Ga07G1662	15.1212	13.453	3.02507	0	0	0	10.5331	0	5.87169	0.000166857	0.0018636	Chr07	36738554	36739240	687	PF00847:AP2 domain	AP2
evm.TU.Ga13G1015	2172.41	2368.77	2474.5	38.2674	50.2828	33.8098	2338.56	40.7867	5.84254	4.65127e-210	1.44627e-205	Chr13	33295702	33300872	738	PF01486:K-box region|PF00319:SRF-type transcription factor (DNA-binding and dimerisation domain)	K-box
evm.TU.Ga07G2609	17.1373	41.394	1.00836	0.981216	0	0	19.8466	0.327072	5.82326	0.000131464	0.00151847	Chr07	96439167	96440560	1185	PF00544:Pectate lyase	-
evm.TU.Ga11G3831	79.6382	104.52	36.3008	0.981216	0.985938	1.93199	73.4862	1.29971	5.81713	6.37106e-12	3.01525e-10	Chr11	121991620	121993716	1701	PF13520:Amino acid permease|PF13906:C-terminus of AA_permease	-
evm.TU.Ga03G2308	66.5332	26.9061	13.1086	0	0	1.93199	35.516	0.643997	5.77109	1.9959e-06	3.88851e-05	Chr03	131266028	131268390	1938	PF01061:ABC-2 type transporter|PF00005:ABC transporter	ABC2_membrane
evm.TU.Ga08G2687	16.1293	28.9758	10.0836	0	0.985938	0	18.3962	0.328646	5.71384	3.95461e-05	0.000544333	Chr08	127054931	127058059	525	PF01161:Phosphatidylethanolamine-binding protein	-
evm.TU.Ga07G0574	48.3878	22.7667	22.1838	0	1.97188	0	31.1128	0.657292	5.57576	2.25582e-06	4.35126e-05	Chr07	6245645	6247021	837	PF03083:Sugar efflux transporter for intercellular exchange	-
evm.TU.Ga13G0045	15.1212	27.9409	7.05849	0	0	0.965996	16.7069	0.321999	5.57477	8.87863e-05	0.00108179	Chr13	496784	498882	978	PF00141:Peroxidase	-
evm.TU.Ga03G1406	63.5089	97.2758	25.2089	0.981216	0	2.89799	61.9979	1.29307	5.57341	3.22881e-10	1.22286e-08	Chr03	91060865	91061933	861	PF02365:No apical meristem (NAM) protein	NAM
evm.TU.Ga13G1551	15.1212	10.3485	24.2005	0	0.985938	0	16.5567	0.328646	5.56346	6.84208e-05	0.000867649	Chr13	99807613	99808905	1260	PF14543:Xylanase inhibitor N-terminal|PF14541:Xylanase inhibitor C-terminal	-
evm.TU.Ga14G1688	31.2504	4.1394	14.117	0	0.985938	0	16.5023	0.328646	5.55906	0.000145516	0.00165861	tig00015726	175548	177364	1638	PF00067:Cytochrome P450	p450
evm.TU.Ga07G0255	5.04039	8.27879	12.1003	0	0	0	8.47315	0	5.55818	0.00044683	0.00428026	Chr07	2698980	2699920	456	PF00407:Pathogenesis-related protein Bet v I family	-
evm.TU.Ga03G0416	31.2504	14.4879	3.02507	0	0	0.965996	16.2545	0.321999	5.53637	0.000191211	0.0021061	Chr03	4604781	4608785	2253	PF03552:Cellulose synthase	-
evm.TU.Ga11G3898	8.06463	10.3485	6.05013	0	0	0	8.15442	0	5.50235	0.000512545	0.00479166	Chr11	122552049	122552540	492	PF13639:Ring finger domain	-
evm.TU.Ga05G1070	126.01	242.155	113.944	5.88729	3.94375	0.965996	160.703	3.59901	5.48461	3.9891e-23	5.58726e-21	Chr05	9257641	9258423	783	PF03168:Late embryogenesis abundant protein	-
evm.TU.Ga05G2267	310.488	610.561	516.278	13.737	10.8453	7.72796	479.109	10.7701	5.47654	4.05555e-54	4.06785e-51	Chr05	20977376	20978188	813	PF13912:C2H2-type zinc finger	-
evm.TU.Ga07G0199	393.151	723.359	564.679	7.84972	13.8031	16.4219	560.396	12.6916	5.463	9.60314e-62	1.48362e-58	Chr07	2156016	2156660	645	PF00847:AP2 domain	AP2
evm.TU.Ga13G2511	239.923	490.518	257.131	14.7182	5.91563	1.93199	329.191	7.52195	5.45305	1.8404e-13	1.06764e-11	Chr13	120364891	120365256	366	-	-
evm.TU.Ga05G1840	8.06463	11.3833	4.03342	0	0	0	7.82713	0	5.44295	0.000768561	0.00669402	Chr05	16691797	16692240	444	PF04885:Stigma-specific protein, Stig1	-
evm.TU.Ga06G2426	7.05655	11.3833	5.04178	0	0	0	7.82722	0	5.44295	0.000716958	0.00633867	Chr06	130145164	130145412	249	-	-
evm.TU.Ga09G2559	5.04039	9.31364	9.0752	0	0	0	7.80974	0	5.44017	0.00069127	0.00615531	Chr09	82900952	82901527	576	PF13912:C2H2-type zinc finger	-
evm.TU.Ga12G1011	28.2262	44.4985	11.0919	0	0	1.93199	27.9389	0.643997	5.42387	8.67469e-06	0.000142188	Chr12	10751074	10752934	1377	PF00201:UDP-glucoronosyl and UDP-glucosyl transferase	UDPGT
evm.TU.Ga03G0206	68.5493	22.7667	117.978	0.981216	1.97188	1.93199	69.7645	1.62836	5.4209	6.67426e-11	2.7597e-09	Chr03	2053461	2054888	1356	PF07468:Agglutinin domain	-
evm.TU.Ga04G1563	9.07271	4.1394	9.0752	0	0	0	7.4291	0	5.36921	0.000982404	0.00817417	Chr04	88572736	88576042	1575	PF03106:WRKY DNA -binding domain	WRKY
evm.TU.Ga12G0113	194.559	76.5788	10.0836	0	2.95781	3.86398	93.7405	2.27393	5.36427	0.000199952	0.00218611	Chr12	912796	914122	879	PF00249:Myb-like DNA-binding domain	Myb_DNA-binding
evm.TU.Ga12G0790	242.947	469.821	244.022	9.81216	0.985938	12.5579	318.93	7.78535	5.35464	9.13538e-12	4.25233e-10	Chr12	7430893	7432902	1392	PF00067:Cytochrome P450	p450
evm.TU.Ga04G0432	48.3878	36.2197	111.927	0.981216	2.95781	0.965996	65.5116	1.63501	5.32877	3.97289e-11	1.71098e-09	Chr04	5867303	5868247	771	PF00249:Myb-like DNA-binding domain	Myb_DNA-binding
evm.TU.Ga08G0806	18.1454	13.453	10.0836	0.981216	0	0	13.894	0.327072	5.30991	0.000183355	0.00202891	Chr08	13706179	13707135	957	PF01715:IPP transferase	IPPT
evm.TU.Ga02G1333	908.279	613.665	108.902	12.7558	18.7328	9.65996	543.616	13.7162	5.30901	7.30015e-10	2.61209e-08	Chr02	91718874	91719944	915	PF00249:Myb-like DNA-binding domain	Myb_DNA-binding
evm.TU.Ga08G1218	142.139	143.844	18.1504	0.981216	0.985938	5.79597	101.378	2.58771	5.28843	7.06335e-06	0.000119298	Chr08	74182781	74183561	699	PF00046:Homeobox domain|PF02183:Homeobox associated leucine zipper	Homeobox
evm.TU.Ga04G1863	348.795	459.473	104.869	7.84972	5.91563	9.65996	304.379	7.80844	5.28391	6.09129e-14	3.70651e-12	Chr04	94679780	94680376	597	PF00197:Trypsin and protease inhibitor	-
evm.TU.Ga14G1764	568.556	930.329	749.208	36.305	7.8875	14.4899	749.365	19.5608	5.25971	3.74891e-18	3.41844e-16	tig00015727	583249	583719	471	-	-
evm.TU.Ga09G1526	192.543	268.026	288.39	14.7182	1.97188	2.89799	249.653	6.52937	5.2576	5.15451e-12	2.48103e-10	Chr09	72232216	72233454	1239	PF04564:U-box domain	U-box
evm.TU.Ga04G0610	13.105	22.7667	38.3175	0	0	1.93199	24.7297	0.643997	5.24871	1.62273e-05	0.000249049	Chr04	11358303	11359004	702	PF14144:Seed dormancy control	-
evm.TU.Ga01G2547	271.173	247.329	72.6016	3.92486	6.90157	4.82998	197.035	5.2188	5.23927	1.01774e-22	1.34091e-20	Chr01	109471373	109472047	675	PF00314:Thaumatin family	Thaumatin
evm.TU.Ga02G1133	10.0808	17.5924	11.0919	0	0.985938	0	12.9217	0.328646	5.20449	0.000286924	0.00296301	Chr02	87094550	87096139	1221	PF01494:FAD binding domain	FAD_binding_3
evm.TU.Ga10G0758	159.276	23.8015	32.2674	0	5.91563	0	71.7818	1.97188	5.18827	0.00460156	0.027891	Chr10	14187584	14190313	777	PF00445:Ribonuclease T2 family	Ribonuclease_T2
evm.TU.Ga08G1044	20.1616	16.5576	1.00836	0	0.985938	0	12.5758	0.328646	5.16564	0.000977163	0.00813927	Chr08	44053251	44054210	960	PF01762:Galactosyltransferase	Galactosyl_T
evm.TU.Ga09G0068	112.905	88.997	7.05849	0.981216	0	4.82998	69.6534	1.93706	5.16461	0.000649576	0.00583924	Chr09	1401666	1404745	1536	PF01490:Transmembrane amino acid transporter protein	Aa_trans
evm.TU.Ga09G0684	16.1293	13.453	7.05849	0.981216	0	0	12.2136	0.327072	5.12369	0.000430527	0.00415095	Chr09	48490707	48491418	321	PF00035:Double-stranded RNA binding motif	-
evm.TU.Ga14G2105	27.2181	46.5682	28.234	0.981216	0	1.93199	34.0068	0.971069	5.12126	2.1719e-07	5.26778e-06	tig00018109	91576	92142	567	PF00847:AP2 domain	AP2
evm.TU.Ga14G1775	397.183	764.753	601.988	21.5867	15.775	13.5239	587.975	16.9619	5.11603	2.36051e-61	3.33626e-58	tig00015727	665069	669755	741	PF01486:K-box region|PF00319:SRF-type transcription factor (DNA-binding and dimerisation domain)	SRF-TF
evm.TU.Ga09G0647	206.656	134.53	25.2089	0.981216	2.95781	6.76197	122.132	3.567	5.09553	1.98371e-06	3.87229e-05	Chr09	45988344	45989268	846	PF00249:Myb-like DNA-binding domain	Myb_DNA-binding
evm.TU.Ga14G0579	6.04847	11.3833	1.00836	0	0	0	6.14672	0	5.0938	0.00455028	0.0276449	tig00006685	573559	574029	471	PF00170:bZIP transcription factor	bZIP_1
evm.TU.Ga11G3340	617.952	339.43	43.3593	9.81216	11.8313	7.72796	333.581	9.79046	5.09078	2.70235e-07	6.45863e-06	Chr11	117850300	117851469	957	PF02365:No apical meristem (NAM) protein	NAM
evm.TU.Ga05G1331	60.4847	123.147	115.961	0	3.94375	4.82998	99.8642	2.92458	5.09023	1.04681e-16	8.26128e-15	Chr05	11801397	11801890	387	-	-
evm.TU.Ga06G1725	7.05655	5.17425	6.05013	0	0	0	6.09364	0	5.08283	0.00266764	0.0182543	Chr06	112949553	112977033	2196	PF13962:Domain of unknown function|PF12796:Ankyrin repeats (3 copies)	-
evm.TU.Ga09G0527	95.7675	140.739	93.777	7.84972	1.97188	0	110.095	3.27387	5.07642	1.54497e-18	1.46016e-16	Chr09	24435493	24436173	681	PF00847:AP2 domain	AP2
novel.74	12.0969	1.03485	5.04178	0	0	0	6.05786	0	5.07528	0.00497862	0.0296448	Chr01	734022	735283	450	-	-
evm.TU.Ga10G2735	24.1939	43.4637	30.2507	1.96243	0.985938	0	32.6361	0.98279	5.05919	3.3336e-07	7.77606e-06	Chr10	126422366	126426397	696	PF00319:SRF-type transcription factor (DNA-binding and dimerisation domain)|PF01486:K-box region	K-box
evm.TU.Ga13G0305	132.058	252.503	200.663	1.96243	2.95781	12.5579	195.075	5.82606	5.05831	6.92968e-27	1.26007e-24	Chr13	3166411	3167712	1302	PF04564:U-box domain	U-box
evm.TU.Ga09G2355	11.0889	14.4879	9.0752	0.981216	0	0	11.5506	0.327072	5.04286	0.000531213	0.00492032	Chr09	81122541	81123528	519	PF14368:Probable lipid transfer	-
evm.TU.Ga08G1923	2.01616	14.4879	1.00836	0	0	0	5.83747	0	5.0186	0.00762858	0.0412814	Chr08	114329255	114330453	759	PF01357:Pollen allergen|PF03330:Rare lipoprotein A (RlpA)-like double-psi beta-barrel	-
evm.TU.Ga01G0504	2.01616	13.453	2.01671	0	0	0	5.82863	0	5.01649	0.00618512	0.0351051	Chr01	5743504	5744077	399	-	-
evm.TU.Ga11G1239	268.149	210.074	88.7353	1.96243	10.8453	4.82998	188.986	5.87924	5.00848	1.00394e-22	1.32837e-20	Chr11	25605871	25607487	1071	PF02365:No apical meristem (NAM) protein	NAM
evm.TU.Ga10G2081	8.06463	15.5227	10.0836	0	0.985938	0	11.2236	0.328646	5.00119	0.000659843	0.00591955	Chr10	111028102	111028683	582	-	-
evm.TU.Ga01G0509	8.06463	5.17425	4.03342	0	0	0	5.75743	0	5.00086	0.0038059	0.0240804	Chr01	5803174	5803725	552	PF03018:Dirigent-like protein	-
evm.TU.Ga13G0046	379.038	205.935	10.0836	12.7558	5.91563	0	198.352	6.22381	4.99463	0.00324953	0.0213396	Chr13	501465	502538	642	PF03195:Protein of unknown function DUF260	-
evm.TU.Ga10G1703	74.5978	48.6379	1.00836	1.96243	1.97188	0	41.4147	1.31144	4.98349	0.00363273	0.0232468	Chr10	92634561	92634782	222	-	-
evm.TU.Ga02G1162	544.362	938.608	668.54	20.6055	30.5641	17.3879	717.17	22.8525	4.97317	7.34038e-71	2.07493e-67	Chr02	87740956	87743650	1638	PF00394:Multicopper oxidase|PF07732:Multicopper oxidase|PF07731:Multicopper oxidase	-
evm.TU.Ga04G1059	5.04039	10.3485	1.00836	0	0	0	5.46575	0	4.92431	0.00752623	0.0408698	Chr04	50856922	50860103	2955	PF13855:Leucine rich repeat|PF08263:Leucine rich repeat N-terminal domain|PF00069:Protein kinase domain	Pkinase
evm.TU.Ga03G0446	5.04039	6.20909	5.04178	0	0	0	5.43042	0	4.91605	0.004803	0.0288662	Chr03	5127620	5128030	411	PF00847:AP2 domain	AP2
evm.TU.Ga06G0538	9.07271	4.1394	3.02507	0	0	0	5.41239	0	4.91192	0.00573265	0.0331321	Chr06	7791629	7794965	1449	PF03016:Exostosin family	-
evm.TU.Ga13G2619	12.0969	3.10455	1.00836	0	0	0	5.40328	0	4.90971	0.0088462	0.0462837	Chr13	122104945	122106399	900	PF03492:SAM dependent carboxyl methyltransferase	-
evm.TU.Ga05G2632	144.155	127.286	46.3843	4.90608	0	5.79597	105.942	3.56735	4.88742	2.86342e-15	2.00982e-13	Chr05	26272123	26273959	888	PF07732:Multicopper oxidase|PF00394:Multicopper oxidase	-
evm.TU.Ga11G1036	4.03231	17.5924	9.0752	0	0.985938	0	10.2333	0.328646	4.86742	0.00145727	0.0112746	Chr11	18643064	18643717	654	PF00847:AP2 domain	AP2
evm.TU.Ga13G2819	376.013	530.878	540.478	11.7746	13.8031	24.1499	482.456	16.5759	4.86069	4.02434e-61	5.44056e-58	Chr13	123711105	123712425	1143	PF00481:Protein phosphatase 2C	PP2C
evm.TU.Ga10G0818	73.5897	86.9273	66.5515	1.96243	2.95781	2.89799	75.6895	2.60608	4.85943	3.69874e-15	2.53323e-13	Chr10	16775247	16775669	423	PF05678:VQ motif	-
evm.TU.Ga02G1169	1278.24	561.923	48.4011	21.5867	33.5219	10.626	629.523	21.9115	4.84472	2.86365e-05	0.000409956	Chr02	87965770	87971106	975	PF00182:Chitinase class I|PF00187:Chitin recognition protein	-
evm.TU.Ga10G0506	7.05655	7.24394	1.00836	0	0	0	5.10295	0	4.82592	0.00940027	0.0485293	Chr10	8394626	8395368	525	-	-
evm.TU.Ga05G1952	19.1535	49.6728	14.117	0.981216	0	1.93199	27.6477	0.971069	4.8228	5.5997e-06	9.67854e-05	Chr05	17672044	17673432	1137	PF05055:Protein of unknown function (DUF677)	-
evm.TU.Ga05G0607	130.042	270.096	204.696	4.90608	11.8313	4.82998	201.611	7.1891	4.81199	1.8907e-28	3.79287e-26	Chr05	5430807	5431175	369	-	-
evm.TU.Ga04G0498	208.672	159.367	15.1253	5.88729	0.985938	6.76197	127.721	4.54507	4.81145	4.3951e-05	0.000596513	Chr04	7423491	7426426	882	PF00847:AP2 domain	AP2
evm.TU.Ga05G0189	2.01616	16.5576	10.0836	0.981216	0	0	9.55243	0.327072	4.76816	0.00256388	0.0176856	Chr05	1701143	1701832	396	PF00641:Zn-finger in Ran binding protein and others	zf-RanBP
evm.TU.Ga05G2687	6.04847	13.453	9.0752	0.981216	0	0	9.52557	0.327072	4.76447	0.00164517	0.0124253	Chr05	26995519	26995962	444	PF00847:AP2 domain	AP2
evm.TU.Ga13G0378	423.393	874.447	524.345	28.4553	28.5922	10.626	607.395	22.5578	4.75282	3.48361e-48	2.4071e-45	Chr13	4431877	4432812	936	PF00847:AP2 domain	AP2
evm.TU.Ga10G1706	21.1696	3.10455	4.03342	0.981216	0	0	9.43587	0.327072	4.75261	0.00311379	0.0206288	Chr10	92649968	92650189	222	-	-
evm.TU.Ga08G1540	71.5736	81.7531	107.894	1.96243	3.94375	3.86398	87.0736	3.25672	4.74011	9.06502e-17	7.2089e-15	Chr08	103669038	103676415	744	PF01486:K-box region|PF00319:SRF-type transcription factor (DNA-binding and dimerisation domain)	K-box
evm.TU.Ga03G0609	751.019	1793.39	1362.29	61.8166	40.4235	44.4358	1302.23	48.8919	4.73525	2.11751e-64	4.11511e-61	Chr03	8800347	8800985	639	PF13639:Ring finger domain	-
evm.TU.Ga03G0431	323.593	582.62	413.426	26.4928	13.8031	9.65996	439.88	16.652	4.72469	4.92694e-47	3.25954e-44	Chr03	4913438	4913755	318	-	-
evm.TU.Ga03G2238	3.02424	5.17425	6.05013	0	0	0	4.74954	0	4.72286	0.00947923	0.0488235	Chr03	130206910	130207662	753	PF14144:Seed dormancy control	-
evm.TU.Ga07G0430	4.03231	5.17425	5.04178	0	0	0	4.74945	0	4.72284	0.00906458	0.0471512	Chr07	4544911	4546000	774	PF13456:Reverse transcriptase-like	-
evm.TU.Ga10G0214	5.04039	5.17425	4.03342	0	0	0	4.74935	0	4.72281	0.00906509	0.0471512	Chr10	2967992	2969091	420	-	-
novel.127	38.307	19.6621	19.1588	2.94365	0	0	25.7093	0.981216	4.71605	7.19838e-06	0.000121115	Chr01	57929187	57930427	1241	-	-
evm.TU.Ga04G1524	15.1212	7.24394	5.04178	0.981216	0	0	9.13563	0.327072	4.70534	0.00227084	0.0161393	Chr04	87086331	87095675	1926	PF03098:Animal haem peroxidase	An_peroxidase
evm.TU.Ga10G0394	2940.57	1083.49	463.843	54.9481	62.1141	55.0617	1495.97	57.3746	4.70454	1.71893e-10	6.76562e-09	Chr10	6007580	6008254	675	PF00197:Trypsin and protease inhibitor	-
evm.TU.Ga13G1952	13.105	5.17425	9.0752	0.981216	0	0	9.11815	0.327072	4.70301	0.00211655	0.0152423	Chr13	111249386	111252299	936	PF03171:2OG-Fe(II) oxygenase superfamily	2OG-FeII_Oxy
evm.TU.Ga03G2402	426.417	811.322	666.523	27.474	37.4656	8.69396	634.754	24.5445	4.69359	1.59572e-15	1.1445e-13	Chr03	132582705	132583523	819	PF13912:C2H2-type zinc finger	-
evm.TU.Ga03G1055	217.745	698.523	265.197	10.7934	15.775	20.2859	393.822	15.6181	4.6557	7.94032e-14	4.77556e-12	Chr03	36387092	36388162	810	PF00722:Glycosyl hydrolases family 16|PF06955:Xyloglucan endo-transglycosylase (XET) C-terminus	-
evm.TU.Ga05G2691	11.0889	7.24394	8.06684	0	0	0.965996	8.79988	0.321999	4.65129	0.00227658	0.0161616	Chr05	27058327	27058863	537	PF00847:AP2 domain	AP2
evm.TU.Ga06G2379	17.1373	5.17425	4.03342	0	0.985938	0	8.78167	0.328646	4.64865	0.00330667	0.0216504	Chr06	129780628	129783931	1866	PF07714:Protein tyrosine kinase|PF01657:Salt stress response/antifungal	Pkinase_Tyr
evm.TU.Ga07G1909	15.1212	30.0106	27.2256	0	2.95781	0	24.1191	0.985938	4.62162	1.18811e-05	0.000188486	Chr07	59303448	59304107	333	PF16851:Stomagen	-
evm.TU.Ga03G1814	21.1696	21.7318	5.04178	0	0.985938	0.965996	15.9811	0.650645	4.61586	0.000381314	0.00375222	Chr03	118327180	118327815	636	PF14009:Domain of unknown function (DUF4228)	-
evm.TU.Ga03G2378	3.02424	19.6621	3.02507	0	0.985938	0	8.57048	0.328646	4.61089	0.00496844	0.0296069	Chr03	132348287	132349624	1338	PF02458:Transferase family	-
evm.TU.Ga13G2440	106.856	153.158	167.387	2.94365	6.90157	7.72796	142.467	5.85773	4.60256	1.45665e-24	2.17755e-22	Chr13	119584314	119584502	189	-	-
evm.TU.Ga09G2435	57.4605	100.38	65.5431	5.88729	0.985938	2.89799	74.4613	3.25707	4.51376	6.26627e-14	3.79812e-12	Chr09	81829650	81829967	318	-	-
evm.TU.Ga07G2685	19.1535	26.9061	20.1671	1.96243	0	0.965996	22.0756	0.976142	4.49701	1.49056e-05	0.00023047	Chr07	97214851	97215231	381	PF00462:Glutaredoxin	-
evm.TU.Ga06G0520	154.236	177.994	19.1588	6.86851	8.87344	0	117.13	5.24732	4.48149	0.0011376	0.00922162	Chr06	7416049	7417086	792	PF00182:Chitinase class I	-
evm.TU.Ga09G1590	11.0889	12.4182	20.1671	0	1.97188	0	14.5581	0.657292	4.47895	0.000504573	0.00473422	Chr09	73322240	73322728	417	PF14009:Domain of unknown function (DUF4228)	-
evm.TU.Ga12G0179	1106.87	1876.18	1180.78	65.7414	64.086	56.9937	1387.95	62.2737	4.47832	1.46314e-87	6.49929e-84	Chr12	1438956	1439579	624	PF00847:AP2 domain	AP2
evm.TU.Ga12G0171	15.1212	3.10455	5.04178	0	0.985938	0	7.75583	0.328646	4.46978	0.0058224	0.0334829	Chr12	1413649	1415194	1086	PF08240:Alcohol dehydrogenase GroES-like domain|PF00107:Zinc-binding dehydrogenase	ADH_N
evm.TU.Ga06G2163	33.2666	5.17425	25.2089	0	1.97188	0.965996	21.2166	0.97929	4.44007	8.71768e-05	0.00106384	Chr06	126497594	126499733	771	PF00445:Ribonuclease T2 family	Ribonuclease_T2
evm.TU.Ga13G2025	21.1696	49.6728	14.117	1.96243	1.97188	0	28.3198	1.31144	4.43784	4.49263e-06	7.96884e-05	Chr13	113450820	113453222	735	PF00046:Homeobox domain	Homeobox
evm.TU.Ga03G2057	1959.7	2911.03	1797.9	52.0044	140.989	114.953	2222.88	102.649	4.43662	8.2104e-23	1.09745e-20	Chr03	127096869	127100187	3102	PF04564:U-box domain	U-box
novel.585	74.5978	104.52	201.671	6.86851	3.94375	6.76197	126.93	5.85808	4.43641	2.20971e-18	2.05714e-16	Chr05	37770216	37777435	1224	PF13456:Reverse transcriptase-like	-
evm.TU.Ga07G0176	125.002	250.433	281.331	21.5867	2.95781	5.79597	218.922	10.1135	4.43632	5.42461e-08	1.48741e-06	Chr07	1906557	1907225	669	PF00847:AP2 domain	AP2
evm.TU.Ga12G1159	38.307	80.7182	70.5849	5.88729	0	2.89799	63.2034	2.92843	4.42986	1.78291e-11	8.05784e-10	Chr12	14025982	14026847	645	PF08718:Glycolipid transfer protein (GLTP)	-
evm.TU.Ga03G1455	376.013	569.167	588.88	27.474	25.6344	18.3539	511.353	23.8208	4.42501	2.42039e-59	2.78739e-56	Chr03	93971898	93972915	444	PF01486:K-box region	K-box
evm.TU.Ga14G1718	583.677	630.223	610.055	42.1923	21.6906	21.2519	607.985	28.3783	4.42194	1.31778e-74	4.55277e-71	tig00015727	262196	265522	720	PF00319:SRF-type transcription factor (DNA-binding and dimerisation domain)|PF01486:K-box region	SRF-TF
evm.TU.Ga06G1909	12.0969	8.27879	2.01671	0.981216	0	0	7.46415	0.327072	4.41325	0.00686851	0.0380491	Chr06	120585407	120585763	357	-	-
evm.TU.Ga04G0636	7.05655	6.20909	9.0752	0	0.985938	0	7.44695	0.328646	4.41043	0.00502464	0.0298389	Chr04	12164307	12165539	1233	PF04488:Glycosyltransferase sugar-binding region containing DXD motif|PF04572:Alpha 1,4-glycosyltransferase conserved region	Gly_transf_sug
evm.TU.Ga04G1630	13.105	7.24394	21.1755	1.96243	0	0	13.8415	0.654144	4.40804	0.000830657	0.00713493	Chr04	90219711	90221022	282	-	-
evm.TU.Ga05G3967	305.448	222.493	135.12	4.90608	9.85938	16.4219	221.02	10.3958	4.40757	5.73294e-27	1.06107e-24	Chr05	91238821	91240473	1029	PF02365:No apical meristem (NAM) protein	NAM
novel.7	11.0889	2.0697	9.0752	0.981216	0	0	7.41125	0.327072	4.40444	0.00688686	0.0381236	Chr01	5451541	5454984	344	-	-
evm.TU.Ga05G3614	12.0969	22.7667	6.05013	1.96243	0	0	13.6379	0.654144	4.3847	0.00104801	0.00865061	Chr05	75955816	75956379	564	PF05678:VQ motif	-
evm.TU.Ga09G2089	23.1858	40.3591	38.3175	3.92486	0	0.965996	33.9541	1.63029	4.38065	2.12661e-07	5.16601e-06	Chr09	78691246	78691515	270	-	-
evm.TU.Ga07G2525	533.274	843.402	707.865	33.3613	40.4235	27.0479	694.847	33.6109	4.37054	8.76145e-71	2.27024e-67	Chr07	95100001	95101150	564	PF01428:AN1-like Zinc finger	zf-AN1
evm.TU.Ga13G1407	1560.51	2136.96	1492.37	61.8166	93.6641	99.4975	1729.94	84.9927	4.34684	3.90404e-99	4.04641e-95	Chr13	87895072	87898262	1710	PF07887:Calmodulin binding protein-like	-
evm.TU.Ga06G0875	189.519	361.162	245.03	23.5492	5.91563	9.65996	265.237	13.0416	4.34621	1.36914e-29	2.97707e-27	Chr06	19983304	19983612	309	-	-
evm.TU.Ga05G2805	74.5978	49.6728	13.1086	3.92486	1.97188	0.965996	45.7931	2.28758	4.32573	7.79853e-08	2.05498e-06	Chr05	28799893	28815280	1128	PF01063:Amino-transferase class IV	-
evm.TU.Ga06G1929	289.319	138.67	79.6601	11.7746	5.91563	7.72796	169.216	8.47273	4.32	7.93639e-19	7.78351e-17	Chr06	121109504	121115110	1974	PF04116:Fatty acid hydroxylase superfamily|PF12076:WAX2 C-terminal domain	-
evm.TU.Ga14G2647	2.01616	4.1394	32.2674	0.981216	0.985938	0	12.8076	0.655718	4.29435	0.00336249	0.0219373	tig00023620	32084	41329	213	-	-
evm.TU.Ga03G0869	639.122	470.856	244.022	35.3238	19.7188	14.4899	451.333	23.1775	4.28432	1.20864e-33	3.44783e-31	Chr03	16223709	16225661	1164	PF00892:EamA-like transporter family	DUF6
evm.TU.Ga03G0203	62.5009	104.52	23.1922	1.96243	1.97188	5.79597	63.4043	3.24343	4.28416	6.45486e-10	2.34198e-08	Chr03	1992570	1994177	1608	PF08031:Berberine and berberine like|PF01565:FAD binding domain	FAD_binding_4
evm.TU.Ga05G3708	44.3555	25.8712	5.04178	1.96243	0	1.93199	25.0895	1.29814	4.26861	4.53477e-05	0.000612795	Chr05	83852866	83853414	417	-	-
evm.TU.Ga06G0141	37.2989	49.6728	7.05849	2.94365	1.97188	0	31.3434	1.63851	4.2622	7.19283e-06	0.000121093	Chr06	1096845	1100330	1020	PF03372:Endonuclease/Exonuclease/phosphatase family	Exo_endo_phos
evm.TU.Ga11G2916	19.1535	8.27879	10.0836	0.981216	0.985938	0	12.5053	0.655718	4.26067	0.0011597	0.00938081	Chr11	113036963	113038026	882	PF00249:Myb-like DNA-binding domain	Myb_DNA-binding
evm.TU.Ga08G1952	17.1373	9.31364	11.0919	0	1.97188	0	12.5143	0.657292	4.26064	0.00126169	0.0100386	Chr08	114931258	114932058	801	PF00847:AP2 domain	AP2
evm.TU.Ga07G0130	54.4362	90.0319	23.1922	4.90608	0.985938	2.89799	55.8868	2.93	4.25192	1.90398e-09	6.39334e-08	Chr07	1474930	1479145	1575	PF09265:Cytokinin dehydrogenase 1, FAD and cytokinin binding|PF01565:FAD binding domain	FAD_binding_4
evm.TU.Ga05G3707	471.781	236.98	161.337	31.3989	6.90157	8.69396	290.033	15.6648	4.2109	9.23081e-08	2.40993e-06	Chr05	83802741	83803304	456	-	-
evm.TU.Ga02G0925	55.4443	81.7531	61.5097	2.94365	5.91563	1.93199	66.2357	3.59709	4.20597	3.83688e-13	2.14576e-11	Chr02	61729318	61729773	456	-	-
evm.TU.Ga08G1335	6.04847	7.24394	6.05013	0.981216	0	0	6.44752	0.327072	4.20194	0.00934582	0.0483124	Chr08	90729667	90730314	648	PF03168:Late embryogenesis abundant protein	-
evm.TU.Ga08G1436	56.4524	78.6485	133.103	4.90608	0.985938	8.69396	89.4013	4.86199	4.19594	6.35037e-14	3.8416e-12	Chr08	95656476	95657427	762	PF00249:Myb-like DNA-binding domain	Myb_DNA-binding
evm.TU.Ga07G1430	60.4847	87.9622	154.278	0.981216	5.91563	9.65996	100.908	5.51893	4.18939	1.76274e-14	1.11631e-12	Chr07	26610370	26610816	447	PF14009:Domain of unknown function (DUF4228)	-
novel.705	18.1454	11.3833	6.05013	0.981216	0.985938	0	11.8596	0.655718	4.1835	0.00167751	0.0126113	Chr05	92410846	92411416	397	-	-
evm.TU.Ga11G3860	1369.98	2644.04	1753.53	93.2155	105.495	119.783	1922.52	106.165	4.17832	1.73763e-76	6.75375e-73	Chr11	122265964	122266644	681	PF00847:AP2 domain	AP2
evm.TU.Ga03G2757	46.3716	138.67	77.6434	4.90608	9.85938	0	87.5616	4.92182	4.155	0.000124826	0.00145151	Chr03	135356938	135358667	1560	-	-
evm.TU.Ga01G2474	113.913	56.9167	3.02507	4.90608	1.97188	2.89799	57.9515	3.25865	4.15248	0.00129035	0.0102209	Chr01	108388302	108389236	678	PF03195:Protein of unknown function DUF260	-
evm.TU.Ga12G0837	18.1454	41.394	27.2256	1.96243	0.985938	1.93199	28.9217	1.62679	4.14956	1.30546e-06	2.64099e-05	Chr12	7814864	7816075	1212	PF00646:F-box domain	F-box
evm.TU.Ga05G3469	2794.39	6614.75	3649.24	243.341	226.766	266.615	4352.8	245.574	4.1476	7.91365e-65	1.64045e-61	Chr05	56151804	56152867	879	PF00722:Glycosyl hydrolases family 16|PF06955:Xyloglucan endo-transglycosylase (XET) C-terminus	-
evm.TU.Ga05G2983	10.0808	41.394	35.2924	0.981216	2.95781	0.965996	28.9224	1.63501	4.14758	4.8417e-06	8.51034e-05	Chr05	32320187	32321292	1077	PF00069:Protein kinase domain	Pkinase
evm.TU.Ga09G1678	256.052	392.208	374.1	21.5867	12.8172	24.1499	340.787	19.5179	4.12438	1.14714e-43	5.66175e-41	Chr09	74630640	74630978	339	PF02519:Auxin responsive protein	Auxin_inducible
evm.TU.Ga05G3706	272.181	165.576	90.752	16.6807	11.8313	1.93199	176.17	10.148	4.11887	6.08822e-07	1.32754e-05	Chr05	83795258	83795821	456	-	-
evm.TU.Ga14G1951	41.3312	36.2197	7.05849	0.981216	3.94375	0	28.2031	1.64166	4.10906	2.13689e-05	0.000316101	tig00016802	28415	29162	669	PF00046:Homeobox domain|PF02183:Homeobox associated leucine zipper	Homeobox
evm.TU.Ga05G0060	1305.46	3883.79	1997.55	105.971	136.059	176.777	2395.6	139.603	4.10089	6.3999e-16	4.70445e-14	Chr05	633924	634989	873	PF00722:Glycosyl hydrolases family 16|PF06955:Xyloglucan endo-transglycosylase (XET) C-terminus	-
evm.TU.Ga12G0398	237.907	443.95	320.657	27.474	4.92969	26.0819	334.171	19.4952	4.09873	8.39917e-10	2.98814e-08	Chr12	3362824	3363576	753	-	-
evm.TU.Ga06G1645	28.2262	19.6621	2.01671	2.94365	0	0	16.635	0.981216	4.08653	0.00122616	0.0098314	Chr06	108105651	108107087	831	PF03106:WRKY DNA -binding domain	WRKY
evm.TU.Ga09G1648	62.5009	83.8228	16.1337	6.86851	0	2.89799	54.1524	3.2555	4.05479	7.59868e-08	2.00742e-06	Chr09	74100923	74102907	729	PF00314:Thaumatin family	Thaumatin
evm.TU.Ga01G0569	78.6301	72.4394	26.2172	4.90608	4.92969	0.965996	59.0956	3.60059	4.04046	6.24647e-10	2.27094e-08	Chr01	7465948	7467270	1323	PF01453:D-mannose binding lectin	B_lectin
evm.TU.Ga09G1274	454.643	740.952	509.219	33.3613	40.4235	29.9459	568.272	34.5769	4.03916	7.88228e-57	8.45143e-54	Chr09	67779333	67780394	1062	PF12937:F-box-like	-
evm.TU.Ga02G0461	285.286	283.549	292.423	25.5116	8.87344	18.3539	287.086	17.5797	4.02861	7.99005e-42	3.7081e-39	Chr02	7539611	7543070	609	PF03106:WRKY DNA -binding domain	WRKY
novel.218	100.808	180.064	37.3091	7.84972	6.90157	4.82998	106.06	6.52709	4.02282	7.38654e-13	3.93283e-11	Chr02	5056882	5058573	1556	PF00201:UDP-glucoronosyl and UDP-glucosyl transferase	UDPGT
evm.TU.Ga11G3844	52.4201	46.5682	12.1003	3.92486	1.97188	0.965996	37.0295	2.28758	4.01903	6.98938e-07	1.50817e-05	Chr11	122110925	122111611	687	PF00847:AP2 domain	AP2
evm.TU.Ga04G0159	19.1535	4.1394	8.06684	0	0	1.93199	10.4532	0.643997	4.00967	0.00475384	0.0286299	Chr04	1745567	1746241	675	PF01988:VIT family	DUF125
evm.TU.Ga09G2774	68.5493	127.286	129.069	2.94365	2.95781	14.4899	108.302	6.79713	3.98828	4.88216e-15	3.24372e-13	Chr09	84559726	84564098	744	PF01486:K-box region|PF00319:SRF-type transcription factor (DNA-binding and dimerisation domain)	SRF-TF
evm.TU.Ga01G2624	146.171	232.841	159.32	18.6431	10.8453	4.82998	179.444	11.4395	3.97357	1.39356e-24	2.0933e-22	Chr01	110310487	110311089	603	PF00847:AP2 domain	AP2
evm.TU.Ga12G1121	39.3151	41.394	11.0919	0.981216	0	4.82998	30.6003	1.93706	3.97275	8.04256e-06	0.000133587	Chr12	13231719	13232027	309	-	-
evm.TU.Ga03G2411	44.3555	76.5788	13.1086	1.96243	2.95781	3.86398	44.681	2.92808	3.92944	2.08629e-07	5.09193e-06	Chr03	132669294	132670560	1182	-	-
evm.TU.Ga11G0339	117.945	194.552	59.493	14.7182	1.97188	7.72796	123.997	8.13936	3.92819	8.83371e-14	5.26198e-12	Chr11	4287662	4288225	432	-	-
evm.TU.Ga10G0137	35.2827	31.0455	8.06684	0.981216	3.94375	0	24.7984	1.64166	3.9235	4.61294e-05	0.000622277	Chr10	1544623	1559576	1935	-	-
evm.TU.Ga08G0895	1382.08	2110.06	1243.3	76.5348	107.467	128.477	1578.48	104.16	3.92121	3.55387e-66	8.50031e-63	Chr08	17767555	17767970	303	PF03242:Late embryogenesis abundant protein	-
evm.TU.Ga03G1216	7.05655	10.3485	12.1003	0	0.985938	0.965996	9.8351	0.650645	3.91604	0.00379189	0.0240206	Chr03	63502839	63503723	663	PF04525:LURP-one-related	-
evm.TU.Ga09G1538	5.04039	22.7667	16.1337	0	0	2.89799	14.6469	0.965996	3.91021	0.00124037	0.00991254	Chr09	72459948	72460835	888	PF03168:Late embryogenesis abundant protein	-
evm.TU.Ga11G3588	308.472	93.1364	152.262	7.84972	0.985938	28.0139	184.623	12.2832	3.90889	0.000562973	0.00514855	Chr11	119991849	119993886	1437	PF01764:Lipase (class 3)	Lipase_3
evm.TU.Ga08G1882	182.462	155.227	105.877	9.81216	6.90157	13.5239	147.856	10.0792	3.87263	7.09337e-23	9.6315e-21	Chr08	113600033	113601343	771	PF01357:Pollen allergen|PF03330:Rare lipoprotein A (RlpA)-like double-psi beta-barrel	-
evm.TU.Ga07G1238	57.4605	93.1364	34.2841	4.90608	5.91563	1.93199	61.627	4.25123	3.86005	1.73169e-10	6.79007e-09	Chr07	20193965	20200052	4155	PF02738:Molybdopterin-binding domain of aldehyde dehydrogenase|PF00941:FAD binding domain in molybdopterin dehydrogenase|PF01799:[2Fe-2S] binding domain|PF01315:Aldehyde oxidase and xanthine dehydrogenase, a/b hammerhead domain|PF03450:CO dehydrogenase flavoprotein C-terminal domain|PF00111:2Fe-2S iron-sulfur cluster binding domain	Fer2
evm.TU.Ga07G1034	66.5332	30.0106	1.00836	0.981216	4.92969	0.965996	32.5174	2.2923	3.8295	0.000206663	0.0022492	Chr07	14610968	14612008	867	PF07795:Protein of unknown function (DUF1635)	-
evm.TU.Ga08G2226	29.2343	46.5682	34.2841	1.96243	3.94375	1.93199	36.6955	2.61272	3.81368	5.64238e-08	1.53898e-06	Chr08	121090444	121091088	645	PF00847:AP2 domain	AP2
evm.TU.Ga13G2843	9.07271	9.31364	9.0752	0	0.985938	0.965996	9.15385	0.650645	3.81257	0.00515169	0.0304075	Chr13	123828789	123829255	366	-	-
evm.TU.Ga01G2625	69.5574	98.3107	64.5347	4.90608	6.90157	4.82998	77.4676	5.54587	3.80469	1.5638e-14	9.98457e-13	Chr01	110330867	110331397	531	PF00847:AP2 domain	AP2
evm.TU.Ga08G0459	123.994	130.391	166.379	9.81216	1.97188	18.3539	140.254	10.046	3.799	6.23933e-19	6.21813e-17	Chr08	5043294	5043605	312	PF15699:NPR1 interacting	-
evm.TU.Ga09G1328	89.719	100.38	53.4428	8.83094	3.94375	4.82998	81.1807	5.86822	3.79016	5.73902e-14	3.50588e-12	Chr09	68875103	68875864	762	PF03168:Late embryogenesis abundant protein	-
evm.TU.Ga14G0164	1256.07	2960.7	1914.87	46.1171	178.455	225.077	2043.88	149.883	3.76933	7.22793e-08	1.91926e-06	tig00000498	835910	851298	1641	PF03798:TLC domain|PF00847:AP2 domain	LAG1
evm.TU.Ga13G0068	119.961	121.077	104.869	10.7934	8.87344	5.79597	115.303	8.4876	3.76554	6.00606e-21	6.89124e-19	Chr13	707330	707725	396	-	-
evm.TU.Ga03G2209	175.406	393.243	227.888	14.7182	25.6344	18.3539	265.512	19.5688	3.76232	7.07766e-27	1.27949e-24	Chr03	129926121	129927860	1308	PF05705:Eukaryotic protein of unknown function (DUF829)	-
evm.TU.Ga13G1767	23.1858	36.2197	7.05849	2.94365	1.97188	0	22.1547	1.63851	3.76124	0.000115216	0.00135394	Chr13	106729977	106730614	498	-	-
evm.TU.Ga11G1026	63.5089	43.4637	25.2089	4.90608	0	4.82998	44.0605	3.24535	3.75939	6.76986e-08	1.80844e-06	Chr11	18213363	18215307	1050	PF00248:Aldo/keto reductase family	Aldo_ket_red
evm.TU.Ga14G1628	7.05655	7.24394	12.1003	0.981216	0	0.965996	8.80025	0.64907	3.75713	0.00663292	0.0371009	tig00015610	389348	390793	1251	-	-
evm.TU.Ga04G0478	694.566	858.925	1142.47	42.1923	67.0438	92.7356	898.652	67.3239	3.73781	2.54461e-49	1.97805e-46	Chr04	6723061	6723930	708	PF00010:Helix-loop-helix DNA-binding domain	HLH
evm.TU.Ga11G3884	1291.35	897.214	441.66	99.1028	41.4094	57.9597	876.741	66.1573	3.72818	3.05757e-11	1.34283e-09	Chr11	122479751	122480155	405	-	-
evm.TU.Ga09G0280	16.1293	11.3833	11.0919	0	0	2.89799	12.8682	0.965996	3.72405	0.00164451	0.0124253	Chr09	7211125	7213229	1422	PF03106:WRKY DNA -binding domain	WRKY
evm.TU.Ga12G1528	226.818	455.334	401.325	47.0983	10.8453	24.1499	361.159	27.3645	3.72215	1.11518e-09	3.89174e-08	Chr12	23497451	23497816	366	PF13833:EF-hand domain pair	-
evm.TU.Ga09G2524	945.578	1736.48	1193.89	84.3845	115.355	94.6676	1291.98	98.1356	3.71872	8.41151e-61	1.08978e-57	Chr09	82522344	82523039	696	-	-
evm.TU.Ga10G2371	19.1535	12.4182	7.05849	0	1.97188	0.965996	12.8767	0.97929	3.71864	0.00148208	0.0114267	Chr10	120910675	120912485	810	PF02309:AUX/IAA family	-
evm.TU.Ga08G0231	24.1939	17.5924	35.2924	4.90608	0.985938	0	25.6929	1.96401	3.71413	1.84171e-05	0.000277587	Chr08	1977194	1978963	1101	PF01764:Lipase (class 3)	Lipase_3
evm.TU.Ga04G2035	17.1373	3.10455	18.1504	0.981216	0.985938	0.965996	12.7974	0.977716	3.71167	0.00198385	0.0144599	Chr04	97247873	97248509	558	-	-
evm.TU.Ga13G1013	463.716	508.111	546.529	36.305	34.5078	45.4018	506.119	38.7382	3.70678	1.90566e-65	4.23248e-62	Chr13	32386197	32389560	735	PF01486:K-box region|PF00319:SRF-type transcription factor (DNA-binding and dimerisation domain)	K-box
evm.TU.Ga03G0825	19.1535	13.453	18.1504	0.981216	2.95781	0	16.919	1.31301	3.69533	0.00025016	0.00264844	Chr03	13980594	13983239	2292	PF08488:Wall-associated kinase|PF07645:Calcium-binding EGF domain|PF00069:Protein kinase domain|PF13947:Wall-associated receptor kinase galacturonan-binding	Pkinase
evm.TU.Ga12G1602	56.4524	38.2894	6.05013	4.90608	0	2.89799	33.5973	2.60135	3.68928	3.31838e-05	0.000465622	Chr12	24789806	24791596	1701	PF01095:Pectinesterase|PF04043:Plant invertase/pectin methylesterase inhibitor	-
evm.TU.Ga09G1055	3146.21	1558.48	647.364	161.901	176.483	77.2796	1784.02	138.554	3.68668	1.59461e-07	3.97935e-06	Chr09	63253643	63256834	1722	PF00733:Asparagine synthase|PF13537:Glutamine amidotransferase domain	-
evm.TU.Ga12G1059	4864.99	7553.36	6311.3	418.979	536.35	501.352	6243.22	485.56	3.68455	4.96847e-101	7.72449e-97	Chr12	11588040	11591402	3363	PF00931:NB-ARC domain	NB-ARC
evm.TU.Ga08G0728	315.529	569.167	442.668	32.3801	44.3672	27.0479	442.455	34.5984	3.67751	1.06965e-40	4.6194e-38	Chr08	11322230	11323100	603	PF02309:AUX/IAA family	-
evm.TU.Ga05G1629	26.21	36.2197	25.2089	4.90608	0.985938	0.965996	29.2129	2.286	3.67732	2.30125e-06	4.42243e-05	Chr05	14587378	14587668	291	-	-
evm.TU.Ga07G0963	1573.61	2720.62	1892.68	235.492	131.13	119.783	2062.3	162.135	3.66914	2.95737e-50	2.48531e-47	Chr07	13113150	13113602	237	-	-
evm.TU.Ga12G0478	1823.61	3063.15	1899.74	272.778	140.989	120.749	2262.17	178.172	3.66642	3.28233e-17	2.7584e-15	Chr12	4019052	4021109	1428	PF00155:Aminotransferase class I and II	Aminotran_1_2
evm.TU.Ga12G0065	19.1535	18.6273	24.2005	3.92486	0.985938	0	20.6604	1.63693	3.66246	6.90313e-05	0.000873609	Chr12	503822	505108	1287	PF04564:U-box domain	U-box
evm.TU.Ga08G1279	713.72	1093.84	1072.89	27.474	109.439	91.7696	960.148	76.2276	3.65483	1.60175e-10	6.34458e-09	Chr08	82458118	82459506	1389	PF00010:Helix-loop-helix DNA-binding domain|PF14215:bHLH-MYC and R2R3-MYB transcription factors N-terminal	HLH
evm.TU.Ga05G3745	10.0808	15.5227	11.0919	0.981216	0	1.93199	12.2318	0.971069	3.64753	0.00165294	0.0124779	Chr05	85688026	85690315	1008	PF00112:Papain family cysteine protease|PF08246:Cathepsin propeptide inhibitor domain (I29)	Peptidase_C1
novel.2020	106.856	80.7182	68.5682	1.96243	7.8875	10.626	85.3809	6.8253	3.6427	5.39014e-14	3.30574e-12	tig00014076	5266	12707	2948	PF00078:Reverse transcriptase (RNA-dependent DNA polymerase)|PF03732:Retrotransposon gag protein|PF08284:Retroviral aspartyl protease	Retrotrans_gag
evm.TU.Ga12G2310	148.188	218.353	204.696	9.81216	24.6484	11.5919	190.412	15.3509	3.63432	3.3337e-25	5.15711e-23	Chr12	83312722	83313267	546	PF00847:AP2 domain	AP2
evm.TU.Ga04G1992	345.771	502.937	373.091	25.5116	33.5219	39.6058	407.266	32.8798	3.62975	7.41093e-46	4.43145e-43	Chr04	96777109	96777321	213	-	-
evm.TU.Ga06G0843	354.844	694.384	668.54	56.9105	54.2266	28.0139	572.589	46.3837	3.62672	1.56772e-35	5.13122e-33	Chr06	16902706	16903302	597	PF00847:AP2 domain	AP2
evm.TU.Ga07G0525	52.4201	97.2758	43.3593	6.86851	4.92969	3.86398	64.3517	5.22073	3.62402	6.42413e-11	2.66928e-09	Chr07	5603503	5604090	588	PF00847:AP2 domain	AP2
evm.TU.Ga08G2884	659.283	1326.68	1027.51	88.3094	83.8047	73.4157	1004.49	81.8433	3.61755	9.66534e-52	8.34816e-49	Chr08	128700818	128702284	1467	PF13359:DDE superfamily endonuclease	-
evm.TU.Ga03G2287	56.4524	65.1955	152.262	6.86851	3.94375	11.5919	91.3032	7.46807	3.60949	5.66232e-12	2.71285e-10	Chr03	131047456	131048621	984	PF00141:Peroxidase	-
evm.TU.Ga05G1807	3.02424	23.8015	9.0752	0.981216	1.97188	0	11.967	0.984364	3.60831	0.00424201	0.0261812	Chr05	16484378	16485161	399	-	-
novel.1488	22.1777	11.3833	2.01671	0	0	2.89799	11.8593	0.965996	3.60789	0.00667015	0.0372623	Chr11	10919452	10920694	744	PF11721:Malectin domain	-
evm.TU.Ga02G1543	96.7755	112.799	108.902	10.7934	10.8453	4.82998	106.159	8.82289	3.59128	1.33596e-18	1.28211e-16	Chr02	95879988	95881019	825	PF00106:short chain dehydrogenase	adh_short
evm.TU.Ga12G2533	14.1131	23.8015	9.0752	0	0.985938	2.89799	15.6633	1.29464	3.58936	0.000665716	0.00596364	Chr12	94300406	94300855	450	-	-
evm.TU.Ga03G0425	33.2666	17.5924	8.06684	0	3.94375	0.965996	19.642	1.63658	3.58916	0.000327402	0.0033128	Chr03	4749540	4754354	1251	PF03552:Cellulose synthase	-
evm.TU.Ga01G0379	570.572	644.711	662.489	52.0044	76.9032	28.0139	625.924	52.3072	3.58243	1.17943e-44	6.43388e-42	Chr01	3473526	3475319	1794	PF03055:Retinal pigment epithelial membrane protein	RPE65
evm.TU.Ga05G2057	29.2343	22.7667	18.1504	0.981216	1.97188	2.89799	23.3838	1.95036	3.58125	1.61594e-05	0.000248129	Chr05	18822883	18826809	2802	PF01794:Ferric reductase like transmembrane component|PF08022:FAD-binding domain|PF08414:Respiratory burst NADPH oxidase|PF08030:Ferric reductase NAD binding domain	FAD_binding_8
novel.630	408.272	117.973	104.869	24.5304	24.6484	3.86398	210.371	17.6809	3.57329	0.000122369	0.00142828	Chr05	7128234	7129364	1131	-	-
evm.TU.Ga08G0493	882.069	513.285	115.961	51.0232	48.311	28.0139	503.772	42.4493	3.56909	8.28012e-06	0.000137021	Chr08	5633903	5636198	990	PF13668:Ferritin-like domain	-
evm.TU.Ga10G2500	3940.58	6915.9	4861.28	260.022	509.73	554.481	5239.25	441.411	3.56907	9.96345e-48	6.73486e-45	Chr10	123706542	123710406	2760	PF01477:PLAT/LH2 domain|PF00305:Lipoxygenase	Lipoxygenase
evm.TU.Ga03G1521	12.0969	12.4182	10.0836	0.981216	0	1.93199	11.5329	0.971069	3.5631	0.00229087	0.016226	Chr03	97843503	97844512	783	PF03171:2OG-Fe(II) oxygenase superfamily	2OG-FeII_Oxy
evm.TU.Ga03G1678	116.937	49.6728	17.142	10.7934	0.985938	3.86398	61.2506	5.21443	3.55431	7.62681e-07	1.62876e-05	Chr03	110829699	110829908	210	-	-
evm.TU.Ga01G2392	2557.5	5180.45	3177.33	328.707	268.175	332.302	3638.43	309.728	3.55412	1.95374e-58	2.16963e-55	Chr01	106840010	106840792	783	PF03168:Late embryogenesis abundant protein	-
evm.TU.Ga06G1830	36.2908	30.0106	13.1086	0.981216	0.985938	4.82998	26.47	2.26571	3.54006	2.11254e-05	0.000313284	Chr06	118674666	118675943	1164	PF03595:Voltage-dependent anion channel	C4dic_mal_tran
evm.TU.Ga05G1428	43.3474	23.8015	23.1922	4.90608	1.97188	0.965996	30.1137	2.61465	3.52878	3.17649e-06	5.88266e-05	Chr05	12617369	12618827	864	PF06888:Putative Phosphatase	-
evm.TU.Ga05G2377	63.5089	128.321	66.5515	8.83094	8.87344	4.82998	86.1272	7.51145	3.52041	3.57289e-13	2.01992e-11	Chr05	22273186	22273735	507	PF13456:Reverse transcriptase-like	-
evm.TU.Ga06G0636	142.139	292.862	243.014	20.6055	9.85938	28.9799	226.005	19.8149	3.50952	4.76227e-22	6.01943e-20	Chr06	10466243	10466437	195	-	-
evm.TU.Ga09G1248	16.1293	5.17425	12.1003	1.96243	0.985938	0	11.1346	0.98279	3.50802	0.00379229	0.0240206	Chr09	67520921	67522494	966	PF12697:Alpha/beta hydrolase family	-
evm.TU.Ga02G0355	543.354	681.965	409.392	49.0608	49.2969	45.4018	544.904	47.9198	3.50731	2.1376e-49	1.70427e-46	Chr02	4283490	4285630	1095	PF02358:Trehalose-phosphatase	-
evm.TU.Ga08G2391	268.149	330.117	235.955	38.2674	18.7328	16.4219	278.074	24.4741	3.50688	7.2318e-31	1.74314e-28	Chr08	123589532	123590726	993	PF01501:Glycosyl transferase family 8	Glyco_transf_8
evm.TU.Ga04G1983	134.074	162.471	113.944	3.92486	15.775	16.4219	136.83	12.0406	3.50507	6.38209e-19	6.34009e-17	Chr04	96607367	96608990	969	PF00141:Peroxidase	-
evm.TU.Ga14G1493	23.1858	20.697	11.0919	2.94365	0	1.93199	18.3249	1.62521	3.49244	0.000232133	0.00248981	tig00013972	68325	71284	2901	PF00069:Protein kinase domain|PF13855:Leucine rich repeat	Pkinase
evm.TU.Ga09G2061	35.2827	67.2652	17.142	1.96243	1.97188	6.76197	39.8967	3.56543	3.47902	1.53836e-06	3.07217e-05	Chr09	78482327	78484016	1236	PF00481:Protein phosphatase 2C	PP2C
evm.TU.Ga06G0591	21.1696	10.3485	12.1003	2.94365	0.985938	0	14.5395	1.30986	3.47757	0.00103348	0.00854197	Chr06	9168289	9169930	396	PF00641:Zn-finger in Ran binding protein and others	zf-RanBP
evm.TU.Ga02G1798	1553.45	2535.38	1487.32	125.596	198.174	179.675	1858.72	167.815	3.46927	4.61729e-54	4.48657e-51	Chr02	99029900	99030908	843	PF06955:Xyloglucan endo-transglycosylase (XET) C-terminus|PF00722:Glycosyl hydrolases family 16	-
evm.TU.Ga02G1526	732.873	1283.21	901.47	106.952	80.8469	76.3137	972.519	88.0377	3.46561	2.10937e-52	1.92908e-49	Chr02	95501938	95502618	681	PF03168:Late embryogenesis abundant protein	-
evm.TU.Ga01G1420	39.3151	45.5334	23.1922	4.90608	2.95781	1.93199	36.0135	3.26529	3.46461	3.10108e-07	7.29387e-06	Chr01	45858679	45858966	288	-	-
evm.TU.Ga04G1190	28.2262	47.6031	10.0836	3.92486	0	3.86398	28.6376	2.59628	3.45926	4.33059e-05	0.000588271	Chr04	74213097	74213687	591	-	-
evm.TU.Ga03G1753	616.944	787.52	620.139	42.1923	59.1563	83.0756	674.868	61.4747	3.45547	8.71048e-52	7.73839e-49	Chr03	115072588	115086589	327	PF05627:Cleavage site for pathogenic type III effector avirulence factor Avr	-
evm.TU.Ga01G0579	382.062	496.728	405.359	31.3989	43.3813	43.4698	428.049	39.4167	3.44046	7.80431e-50	6.38598e-47	Chr01	7623312	7623674	363	PF02362:B3 DNA binding domain	B3
evm.TU.Ga02G1558	43.3474	49.6728	55.4595	9.81216	0.985938	2.89799	49.4932	4.56536	3.43898	1.30191e-08	3.87755e-07	Chr02	96323788	96327474	2796	PF05199:GMC oxidoreductase	-
evm.TU.Ga06G2293	114.921	44.4985	40.3342	6.86851	8.87344	2.89799	66.5846	6.21331	3.42466	3.18731e-09	1.03668e-07	Chr06	128960930	128965887	2085	PF00955:HCO3- transporter family	-
evm.TU.Ga05G2195	18.1454	18.6273	5.04178	0.981216	0.985938	1.93199	13.9382	1.29971	3.41945	0.00145414	0.011256	Chr05	20378807	20379058	252	-	-
evm.TU.Ga04G1743	86.6948	147.983	109.911	13.737	3.94375	14.4899	114.863	10.7236	3.41851	7.48484e-16	5.47608e-14	Chr04	92589982	92592348	2367	PF07714:Protein tyrosine kinase|PF01453:D-mannose binding lectin|PF00954:S-locus glycoprotein domain	Pkinase_Tyr
evm.TU.Ga09G1408	129.034	34.15	14.117	1.96243	5.91563	8.69396	59.1003	5.52401	3.41811	3.17359e-06	5.88079e-05	Chr09	70302728	70305041	1383	PF00295:Glycosyl hydrolases family 28	-
evm.TU.Ga11G3023	136.091	68.3	13.1086	4.90608	14.7891	0.965996	72.4998	6.88705	3.39716	0.00532068	0.0311929	Chr11	114820472	114821086	516	PF03195:Protein of unknown function DUF260	-
evm.TU.Ga09G1185	14.1131	16.5576	10.0836	0	0	3.86398	13.5847	1.28799	3.38782	0.00230903	0.0163244	Chr09	66385520	66387148	1629	PF03055:Retinal pigment epithelial membrane protein	RPE65
evm.TU.Ga11G3616	142.139	117.973	46.3843	12.7558	6.90157	9.65996	102.165	9.77244	3.38561	1.93614e-12	9.77311e-11	Chr11	120239502	120241207	1500	PF00083:Sugar (and other) transporter	Sugar_tr
evm.TU.Ga13G1016	10.0808	17.5924	13.1086	0	0.985938	2.89799	13.5939	1.29464	3.38536	0.00149126	0.0114832	Chr13	33301277	33302525	630	PF13639:Ring finger domain	-
evm.TU.Ga02G0289	17.1373	17.5924	6.05013	1.96243	0	1.93199	13.5933	1.29814	3.38405	0.00180737	0.0133838	Chr02	2897172	2901294	1437	PF01842:ACT domain	ACT
evm.TU.Ga12G0036	610.896	297.002	70.5849	38.2674	23.6625	31.8779	326.161	31.2693	3.38273	4.40979e-05	0.000597986	Chr12	282473	285938	804	PF00484:Carbonic anhydrase	-
evm.TU.Ga10G0100	1461.71	2020.03	1176.75	250.21	130.144	68.5857	1552.83	149.646	3.37536	1.7716e-09	5.9811e-08	Chr10	1013880	1014633	531	PF07107:Wound-induced protein WI12	-
evm.TU.Ga03G0387	143.147	125.217	155.287	9.81216	3.94375	27.0479	141.217	13.6013	3.37223	2.84529e-15	2.00161e-13	Chr03	4297792	4298352	561	PF13302:Acetyltransferase (GNAT) domain	-
evm.TU.Ga11G2913	27.2181	57.9515	26.2172	4.90608	2.95781	2.89799	37.129	3.58729	3.37126	5.38341e-07	1.19225e-05	Chr11	112996914	112998218	939	PF03106:WRKY DNA -binding domain	WRKY
evm.TU.Ga05G1514	88.7109	130.391	113.944	17.6619	5.91563	8.69396	111.015	10.7572	3.36737	2.76323e-16	2.11626e-14	Chr05	13418653	13419645	411	PF01485:IBR domain, a half RING-finger domain	IBR
evm.TU.Ga03G0958	719.768	1591.6	1212.04	215.867	51.2688	75.3477	1174.47	114.161	3.36288	8.22449e-07	1.73378e-05	Chr03	22504343	22505062	720	PF13912:C2H2-type zinc finger	-
evm.TU.Ga09G2650	16.1293	36.2197	8.06684	2.94365	2.95781	0	20.1386	1.96715	3.35954	0.000417674	0.00404963	Chr09	83534325	83534918	594	PF05078:Protein of unknown function (DUF679)	-
evm.TU.Ga12G1057	1464.74	2539.52	2061.08	164.844	210.005	218.315	2021.78	197.721	3.35393	1.00199e-61	1.48362e-58	Chr12	11586591	11587313	567	PF14299:Phloem protein 2	-
evm.TU.Ga10G0965	72.5817	84.8576	42.3509	12.7558	1.97188	4.82998	66.5967	6.51922	3.35251	1.2067e-09	4.18762e-08	Chr10	21257981	21258475	495	-	-
novel.927	24.1939	11.3833	14.117	3.92486	0	0.965996	16.5647	1.63029	3.34594	0.000732822	0.00644958	Chr07	9093434	9094373	469	-	-
evm.TU.Ga08G0422	359.884	246.294	574.763	42.1923	23.6625	50.2318	393.647	38.6955	3.34594	3.29343e-25	5.12029e-23	Chr08	4493770	4494668	738	PF06351:Allene oxide cyclase	-
evm.TU.Ga05G0985	26.21	17.5924	6.05013	0.981216	3.94375	0	16.6175	1.64166	3.34559	0.00123642	0.00989584	Chr05	8573490	8575583	2094	PF00069:Protein kinase domain|PF00139:Legume lectin domain	Pkinase
evm.TU.Ga10G2874	164.317	200.761	257.131	13.737	14.7891	32.8438	207.403	20.4566	3.33944	5.87974e-23	8.01862e-21	Chr10	127648557	127648733	177	-	-
evm.TU.Ga11G2982	44.3555	23.8015	40.3342	3.92486	3.94375	2.89799	36.1637	3.58887	3.33467	3.02198e-07	7.15654e-06	Chr11	113970473	113972565	1005	PF14226:non-haem dioxygenase in morphine synthesis N-terminal|PF03171:2OG-Fe(II) oxygenase superfamily	2OG-FeII_Oxy
evm.TU.Ga08G1871	452.627	339.43	124.028	42.1923	29.5781	19.3199	305.362	30.3634	3.33039	6.16991e-08	1.66679e-06	Chr08	113454652	113459963	1800	PF00854:POT family	-
evm.TU.Ga05G3585	827.632	1464.31	1136.42	85.3658	122.256	134.273	1142.79	113.965	3.32555	1.34931e-48	9.75711e-46	Chr05	72148437	72149540	1104	PF01471:Putative peptidoglycan binding domain|PF00413:Matrixin	PG_binding_1
evm.TU.Ga06G0767	2929.48	6020.75	4239.13	380.712	485.081	450.154	4396.45	438.649	3.32517	1.07783e-53	1.01558e-50	Chr06	14146586	14148118	1533	PF13359:DDE superfamily endonuclease	-
evm.TU.Ga11G0672	662.308	357.023	233.938	27.474	60.1422	37.6738	417.756	41.7634	3.32283	2.11243e-21	2.56578e-19	Chr11	10807891	10809018	1008	PF00112:Papain family cysteine protease|PF08246:Cathepsin propeptide inhibitor domain (I29)	Peptidase_C1
evm.TU.Ga02G0974	16.1293	15.5227	17.142	3.92486	0	0.965996	16.2647	1.63029	3.31911	0.000625412	0.00564486	Chr02	72442466	72443538	462	PF04749:PLAC8 family	-
evm.TU.Ga05G0312	36.2908	53.8121	44.3676	0	3.94375	9.65996	44.8235	4.53457	3.30016	3.02759e-07	7.15783e-06	Chr05	2800055	2801244	606	PF00085:Thioredoxin	-
evm.TU.Ga11G3190	71.5736	150.053	142.178	17.6619	7.8875	11.5919	121.268	12.3804	3.29161	3.82065e-15	2.60525e-13	Chr11	116466354	116469545	732	PF00319:SRF-type transcription factor (DNA-binding and dimerisation domain)|PF01486:K-box region	K-box
evm.TU.Ga02G0398	127.018	183.168	205.704	13.737	16.7609	22.2179	171.964	17.572	3.28956	7.63562e-23	1.03227e-20	Chr02	5347518	5347916	399	PF05340:Protein of unknown function (DUF740)	-
evm.TU.Ga07G0366	668.356	1180.76	835.927	108.915	72.9594	92.7356	895.015	91.5366	3.28921	3.57671e-46	2.18067e-43	Chr07	3800948	3801325	378	-	-
evm.TU.Ga07G2024	33.2666	26.9061	16.1337	4.90608	0	2.89799	25.4355	2.60135	3.28753	4.23582e-05	0.000577162	Chr07	79533425	79533964	540	PF00170:bZIP transcription factor	bZIP_1
evm.TU.Ga05G0241	62.5009	79.6834	67.5598	7.84972	2.95781	10.626	69.9147	7.1445	3.28742	7.02632e-12	3.30524e-10	Chr05	2106097	2106282	186	-	-
evm.TU.Ga08G1285	362.908	545.365	407.376	63.779	23.6625	47.3338	438.55	44.9251	3.28652	5.09489e-31	1.26682e-28	Chr08	84133315	84134067	753	-	-
evm.TU.Ga05G1976	32.2585	11.3833	4.03342	1.96243	1.97188	0.965996	15.8918	1.63343	3.28474	0.00177166	0.0131828	Chr05	17974634	17975128	309	PF02704:Gibberellin regulated protein	-
evm.TU.Ga12G0816	49.3958	71.4046	40.3342	2.94365	0.985938	12.5579	53.7115	5.49584	3.28262	1.00207e-07	2.59653e-06	Chr12	7608018	7608718	495	-	-
evm.TU.Ga05G1912	49.3958	45.5334	19.1588	3.92486	5.91563	1.93199	38.0293	3.92416	3.27922	9.17265e-07	1.91162e-05	Chr05	17176374	17177738	1365	PF02458:Transferase family	-
evm.TU.Ga05G3541	946.586	1569.87	983.146	112.84	157.75	90.8036	1166.53	120.464	3.27592	4.87882e-44	2.44681e-41	Chr05	68476676	68477182	507	PF14009:Domain of unknown function (DUF4228)	-
novel.223	21.1696	10.3485	25.2089	0.981216	3.94375	0.965996	18.909	1.96365	3.27208	0.000295006	0.00303563	Chr02	10637414	10638966	1219	-	-
evm.TU.Ga05G0226	26.21	43.4637	61.5097	8.83094	4.92969	0	43.7278	4.58688	3.25688	1.26196e-06	2.55965e-05	Chr05	1998209	1998397	189	-	-
evm.TU.Ga13G0160	538.314	905.493	734.083	71.6287	84.7907	71.4837	725.963	75.9677	3.25651	4.08692e-49	3.09948e-46	Chr13	1573203	1574705	1503	PF13359:DDE superfamily endonuclease	-
evm.TU.Ga07G0101	26.21	6.20909	5.04178	0.981216	2.95781	0	12.487	1.31301	3.25606	0.00590909	0.0338561	Chr07	1169190	1169685	414	-	-
evm.TU.Ga12G2780	580.653	212.144	91.7603	36.305	30.5641	26.0819	294.853	30.9836	3.25053	1.65182e-05	0.000252764	Chr12	101216976	101217763	597	PF02365:No apical meristem (NAM) protein	NAM
evm.TU.Ga09G2661	120.969	222.493	56.4679	12.7558	17.7469	11.5919	133.31	14.0315	3.24824	2.53092e-12	1.26116e-10	Chr09	83618363	83620602	606	PF04535:Domain of unknown function (DUF588)	-
evm.TU.Ga11G3087	1030.26	1956.9	1468.17	202.13	134.088	133.307	1485.11	156.508	3.24629	2.80627e-44	1.445e-41	Chr11	115533243	115534135	390	PF03168:Late embryogenesis abundant protein	-
evm.TU.Ga05G4161	82.6624	109.694	84.7019	5.88729	4.92969	18.3539	92.3528	9.72363	3.24327	7.8313e-13	4.14832e-11	Chr05	95165681	95167526	996	PF00685:Sulfotransferase domain	Sulfotransfer_1
evm.TU.Ga09G2577	9.07271	11.3833	7.05849	1.96243	0	0.965996	9.17151	0.976142	3.23003	0.0088541	0.0463016	Chr09	83049153	83051483	1092	PF14226:non-haem dioxygenase in morphine synthesis N-terminal|PF03171:2OG-Fe(II) oxygenase superfamily	2OG-FeII_Oxy
evm.TU.Ga01G0050	17.1373	15.5227	13.1086	0.981216	0.985938	2.89799	15.2562	1.62171	3.22932	0.000693185	0.00616883	Chr01	336364	337877	1485	PF08392:FAE1/Type III polyketide synthase-like protein|PF08541:3-Oxoacyl-[acyl-carrier-protein (ACP)] synthase III C terminal	-
evm.TU.Ga05G3797	19.1535	14.4879	3.02507	2.94365	0.985938	0	12.2221	1.30986	3.22566	0.00589035	0.0337796	Chr05	86760308	86770652	2271	PF08263:Leucine rich repeat N-terminal domain|PF13855:Leucine rich repeat|PF00069:Protein kinase domain	Pkinase
evm.TU.Ga08G2732	23.1858	16.5576	6.05013	4.90608	0	0	15.2645	1.63536	3.22512	0.00345287	0.0223954	Chr08	127469866	127471429	405	-	-
evm.TU.Ga09G0852	69.5574	61.0561	15.1253	3.92486	2.95781	8.69396	48.5796	5.19221	3.22281	1.22518e-06	2.49155e-05	Chr09	59106457	59110817	1998	PF07714:Protein tyrosine kinase|PF01657:Salt stress response/antifungal	Pkinase_Tyr
evm.TU.Ga06G2229	58.4686	67.2652	46.3843	2.94365	4.92969	10.626	57.3727	6.16643	3.21411	1.07169e-09	3.74837e-08	Chr06	127675434	127679753	1725	PF03094:Mlo family	-
evm.TU.Ga06G0450	2049.42	2618.17	2442.24	282.59	269.161	217.349	2369.94	256.367	3.20878	6.02754e-92	3.12367e-88	Chr06	6058270	6059801	900	PF02365:No apical meristem (NAM) protein	NAM
evm.TU.Ga12G1054	33.2666	24.8364	14.117	0.981216	3.94375	2.89799	24.0733	2.60765	3.20677	5.08934e-05	0.000675984	Chr12	11396739	11397317	579	PF13833:EF-hand domain pair	-
evm.TU.Ga09G2187	47.3797	54.847	59.493	6.86851	5.91563	4.82998	53.9066	5.87137	3.19951	3.92293e-10	1.47141e-08	Chr09	79573254	79573748	495	PF02519:Auxin responsive protein	Auxin_inducible
evm.TU.Ga03G0452	11176.6	6714.1	1623.45	673.114	440.714	1011.4	6504.71	708.409	3.19881	4.65791e-05	0.000627003	Chr03	5315142	5315741	600	-	-
evm.TU.Ga07G1185	979.852	1736.48	1086	177.6	96.6219	141.035	1267.44	138.419	3.19458	1.69296e-39	6.58009e-37	Chr07	18598081	18598563	483	PF01754:A20-like zinc finger|PF01428:AN1-like Zinc finger	zf-A20
evm.TU.Ga09G2735	145.163	146.949	101.844	19.6243	16.7609	6.76197	131.319	14.3824	3.19278	2.5892e-17	2.20571e-15	Chr09	84212559	84212867	309	PF00462:Glutaredoxin	-
evm.TU.Ga06G1688	43.3474	57.9515	57.4763	3.92486	7.8875	5.79597	52.9251	5.86945	3.17301	1.17354e-09	4.08166e-08	Chr06	111078396	111078614	219	-	-
evm.TU.Ga13G2405	20.1616	14.4879	18.1504	2.94365	2.95781	0	17.6	1.96715	3.16713	0.000438147	0.00421005	Chr13	119312748	119316113	1581	PF01565:FAD binding domain|PF09265:Cytokinin dehydrogenase 1, FAD and cytokinin binding	FAD_binding_4
evm.TU.Ga05G2446	13.105	17.5924	13.1086	0	1.97188	2.89799	14.602	1.62329	3.16537	0.00125555	0.00999487	Chr05	23449700	23449939	240	-	-
evm.TU.Ga05G0012	351.819	407.731	518.295	30.4177	50.2828	61.8237	425.948	47.5081	3.1637	1.08257e-34	3.2681e-32	Chr05	125614	126641	699	PF00010:Helix-loop-helix DNA-binding domain	HLH
evm.TU.Ga13G0574	5.04039	16.5576	22.1838	2.94365	1.97188	0	14.5939	1.63851	3.15922	0.00252843	0.0175137	Chr13	8553915	8559978	726	PF08263:Leucine rich repeat N-terminal domain	LRRNT_2
evm.TU.Ga14G0032	180.446	166.611	202.679	29.4365	16.7609	15.4559	183.245	20.5511	3.15738	1.91173e-24	2.84418e-22	tig00000254	172377	173418	921	PF00106:short chain dehydrogenase	adh_short
evm.TU.Ga06G0176	186.495	206.97	164.362	27.474	14.7891	20.2859	185.942	20.8497	3.15634	2.62726e-25	4.10512e-23	Chr06	1476155	1476751	597	PF13921:Myb-like DNA-binding domain	-
evm.TU.Ga11G3105	56.4524	46.5682	36.3008	3.92486	4.92969	6.76197	46.4405	5.20551	3.15581	1.31655e-08	3.91739e-07	Chr11	115782356	115786133	2025	PF01794:Ferric reductase like transmembrane component|PF08030:Ferric reductase NAD binding domain	Ferric_reduct
evm.TU.Ga12G0260	24.1939	34.15	54.4512	3.92486	2.95781	5.79597	37.5984	4.22622	3.15135	7.70524e-07	1.63988e-05	Chr12	2093281	2093643	363	-	-
evm.TU.Ga02G1358	41.3312	46.5682	42.3509	5.88729	5.91563	2.89799	43.4168	4.9003	3.1494	2.3451e-08	6.7144e-07	Chr02	92432905	92433537	633	PF00847:AP2 domain	AP2
evm.TU.Ga07G1613	35.2827	39.3243	29.2423	3.92486	1.97188	5.79597	34.6164	3.89757	3.14755	7.51275e-07	1.60551e-05	Chr07	33243492	33248823	840	PF01486:K-box region|PF00319:SRF-type transcription factor (DNA-binding and dimerisation domain)	K-box
evm.TU.Ga12G0598	111.897	253.538	167.387	11.7746	20.7047	28.0139	177.607	20.1644	3.1373	7.08459e-17	5.75165e-15	Chr12	5230394	5230813	420	PF14547:Hydrophobic seed protein	-
evm.TU.Ga05G4048	1309.49	2526.07	2123.6	162.882	250.428	264.683	1986.39	225.998	3.13561	3.32769e-41	1.47816e-38	Chr05	92914718	92916451	1734	PF03514:GRAS domain family	GRAS
evm.TU.Ga05G3051	59.4766	39.3243	47.3927	10.7934	3.94375	1.93199	48.7312	5.55637	3.13529	5.94228e-08	1.6123e-06	Chr05	34402311	34402866	456	-	-
evm.TU.Ga13G1197	17.1373	41.394	10.0836	5.88729	0	1.93199	22.8716	2.60643	3.13215	0.000516299	0.00481518	Chr13	63773716	63774962	1164	PF06880:Protein of unknown function (DUF1262)	-
evm.TU.Ga03G1148	280.246	222.493	113.944	31.3989	18.7328	20.2859	205.561	23.4725	3.13066	3.77563e-18	3.43273e-16	Chr03	51648436	51648744	309	-	-
evm.TU.Ga10G1332	14.1131	35.1849	19.1588	3.92486	1.97188	1.93199	22.8189	2.60958	3.12814	9.34755e-05	0.0011305	Chr10	48453748	48456582	1272	PF14365:Domain of unknown function (DUF4409)|PF03080:Domain of unknown function (DUF239)	-
evm.TU.Ga11G3897	17.1373	25.8712	25.2089	0	3.94375	3.86398	22.7391	2.60258	3.12544	0.000103332	0.00123249	Chr11	122548151	122549847	1434	PF00155:Aminotransferase class I and II	Aminotran_1_2
evm.TU.Ga12G0647	2016.16	2515.72	2834.49	81.4409	319.444	444.358	2455.45	281.748	3.12347	2.31975e-06	4.44974e-05	Chr12	5817288	5818055	768	PF00847:AP2 domain	AP2
evm.TU.Ga14G0470	74.5978	40.3591	21.1755	6.86851	2.95781	5.79597	45.3775	5.20743	3.12255	7.68177e-07	1.63657e-05	tig00005103	337593	338139	441	-	-
evm.TU.Ga02G1569	91.7351	33.1152	44.3676	3.92486	5.91563	9.65996	56.406	6.50015	3.11593	4.6192e-08	1.2814e-06	Chr02	96469768	96470259	492	PF14009:Domain of unknown function (DUF4228)	-
evm.TU.Ga11G0614	19.1535	20.697	19.1588	0	1.97188	4.82998	19.6697	2.26728	3.1116	0.000291989	0.00300931	Chr11	9494746	9500156	3441	PF00931:NB-ARC domain|PF01582:TIR domain|PF13855:Leucine rich repeat	TIR
evm.TU.Ga14G2879	34.2747	67.2652	75.6267	9.81216	4.92969	5.79597	59.0555	6.84594	3.1088	4.0669e-09	1.30636e-07	tig00026043	26988	27530	543	PF00168:C2 domain	C2
evm.TU.Ga11G2642	18.1454	20.697	20.1671	3.92486	0.985938	1.93199	19.6698	2.28093	3.10807	0.000165998	0.001856	Chr11	108567278	108567526	249	-	-
evm.TU.Ga09G2372	322.585	438.776	409.392	78.4972	21.6906	35.7418	390.251	45.3099	3.10654	8.2347e-22	1.02012e-19	Chr09	81287187	81287432	246	-	-
evm.TU.Ga04G0614	123.994	161.436	135.12	16.6807	15.775	16.4219	140.183	16.2925	3.10468	2.92497e-21	3.49804e-19	Chr04	11503335	11504282	897	PF14383:DUF761-associated sequence motif	-
novel.1380	14.1131	10.3485	9.0752	2.94365	0	0.965996	11.1789	1.30321	3.10057	0.00530458	0.0311267	Chr10	5709626	5710415	423	-	-
evm.TU.Ga07G1961	421.377	584.69	694.757	49.0608	86.7625	62.7897	566.941	66.2043	3.09851	3.0239e-36	1.05646e-33	Chr07	72893562	72896758	1251	PF03188:Eukaryotic cytochrome b561|PF04526:Protein of unknown function (DUF568)	Cytochrom_B561
evm.TU.Ga13G2400	583.677	929.294	697.782	103.028	72.9594	82.1096	736.918	86.0322	3.0984	1.20877e-45	7.09158e-43	Chr13	119269418	119270893	1476	PF13359:DDE superfamily endonuclease	-
evm.TU.Ga09G0850	103.832	58.9864	12.1003	5.88729	5.91563	8.69396	58.3062	6.83229	3.09231	2.68761e-06	5.07091e-05	Chr09	58875395	58878086	1086	PF00332:Glycosyl hydrolases family 17	Glyco_hydro_17
evm.TU.Ga10G3022	58.4686	55.8818	60.5013	4.90608	6.90157	8.69396	58.2839	6.83387	3.09116	1.64168e-10	6.47798e-09	Chr10	128863083	128864666	1584	PF08031:Berberine and berberine like|PF01565:FAD binding domain	FAD_binding_4
evm.TU.Ga05G0631	443.555	426.358	507.203	33.3613	44.3672	84.0416	459.038	53.9234	3.08828	9.73295e-31	2.32797e-28	Chr05	5631113	5632369	759	PF03106:WRKY DNA -binding domain	WRKY
evm.TU.Ga05G3970	68.5493	80.7182	49.4094	9.81216	3.94375	9.65996	66.2257	7.80529	3.08284	1.59441e-10	6.32354e-09	Chr05	91356279	91356623	345	-	-
evm.TU.Ga10G0763	33.2666	7.24394	9.0752	0	2.95781	2.89799	16.5286	1.95193	3.08155	0.00240243	0.0168094	Chr10	14414409	14417347	870	PF00445:Ribonuclease T2 family	Ribonuclease_T2
evm.TU.Ga05G3918	4231.91	2739.25	1690	603.448	279.02	142.001	2887.05	341.49	3.07971	6.85422e-06	0.000115955	Chr05	90010391	90011019	192	-	-
evm.TU.Ga08G0135	135.083	135.565	100.836	10.7934	18.7328	14.4899	123.828	14.672	3.07744	4.77349e-18	4.30223e-16	Chr08	1056619	1058750	609	PF03195:Protein of unknown function DUF260	-
evm.TU.Ga04G1396	320.569	495.693	395.275	45.1359	39.4375	58.9257	403.846	47.8331	3.07668	5.19085e-36	1.79338e-33	Chr04	83856256	83857234	885	PF14369:zinc-ribbon|PF13639:Ring finger domain	-
evm.TU.Ga02G0979	503.031	594.003	476.952	66.7227	48.311	71.4837	524.662	62.1724	3.07624	7.67086e-49	5.67899e-46	Chr02	72835505	72836400	549	PF04749:PLAC8 family	-
evm.TU.Ga11G0367	6.04847	15.5227	11.0919	2.94365	0.985938	0	10.8877	1.30986	3.05851	0.00729405	0.0398947	Chr11	4753057	4754583	1527	PF00067:Cytochrome P450	p450
evm.TU.Ga12G1842	1113.93	1502.6	1600.26	203.112	158.736	145.865	1405.6	169.238	3.05422	1.49476e-59	1.78762e-56	Chr12	29896569	29897081	513	PF13639:Ring finger domain	-
evm.TU.Ga14G1769	19.1535	8.27879	13.1086	0.981216	2.95781	0.965996	13.5136	1.63501	3.05087	0.00226396	0.0160978	tig00015727	606416	606781	366	-	-
evm.TU.Ga02G1509	86.6948	74.5091	65.5431	5.88729	13.8031	7.72796	75.5823	9.13946	3.04923	5.40606e-12	2.59407e-10	Chr02	95255857	95257998	1734	PF13855:Leucine rich repeat	-
evm.TU.Ga12G0243	1411.31	2008.64	2105.45	187.412	148.877	334.234	1841.8	223.508	3.04227	5.13631e-35	1.62968e-32	Chr12	1934399	1967050	687	PF00403:Heavy-metal-associated domain	HMA
evm.TU.Ga11G3342	47.3797	53.8121	75.6267	5.88729	6.90157	8.69396	58.9395	7.16094	3.04018	6.02304e-10	2.2033e-08	Chr11	117870849	117871442	594	PF13499:EF-hand domain pair	-
evm.TU.Ga05G2122	327.626	670.582	408.384	59.8542	54.2266	56.9937	468.864	57.0248	3.03921	8.73327e-30	1.96777e-27	Chr05	19623800	19624882	1083	PF07816:Protein of unknown function (DUF1645)	-
evm.TU.Ga12G2863	168.349	280.444	274.273	27.474	31.55	28.9799	241.022	29.3346	3.03841	9.78264e-26	1.58428e-23	Chr12	102318357	102319424	1068	-	-
evm.TU.Ga07G1079	472.789	916.876	870.211	48.0796	102.538	124.613	753.292	91.7435	3.03736	2.55204e-10	9.77255e-09	Chr07	15730492	15731585	1023	PF06547:Protein of unknown function (DUF1117)|PF13639:Ring finger domain|PF14369:zinc-ribbon	-
evm.TU.Ga13G0606	17.1373	15.5227	7.05849	0.981216	2.95781	0.965996	13.2395	1.63501	3.02012	0.00274289	0.0186344	Chr13	9058489	9060604	231	-	-
evm.TU.Ga05G2692	41.3312	104.52	91.7603	12.7558	5.91563	10.626	79.2038	9.76579	3.0186	4.26526e-10	1.59212e-08	Chr05	27081132	27081671	540	PF00847:AP2 domain	AP2
evm.TU.Ga02G1557	37.2989	31.0455	26.2172	5.88729	5.91563	0	31.5205	3.93431	3.00688	1.52208e-05	0.00023476	Chr02	96322979	96323765	714	PF00732:GMC oxidoreductase	-
evm.TU.Ga04G2006	2251.04	3419.14	3722.85	179.562	439.728	550.617	3131.01	389.969	3.00515	1.75887e-09	5.94459e-08	Chr04	96928658	96929741	909	PF03106:WRKY DNA -binding domain	WRKY
evm.TU.Ga01G0782	574.605	989.316	822.818	93.2155	117.327	87.9056	795.579	99.4826	2.99968	1.03321e-41	4.72453e-39	Chr01	11522434	11524188	1755	PF03514:GRAS domain family	GRAS
evm.TU.Ga09G0258	65.5251	107.624	83.6935	14.7182	8.87344	8.69396	85.6143	10.7619	2.99205	1.30532e-12	6.75337e-11	Chr09	6747793	6748341	549	-	-
evm.TU.Ga05G0836	119.961	85.8925	58.4846	13.737	11.8313	7.72796	88.1128	11.0987	2.99023	6.33827e-12	3.0062e-10	Chr05	7277843	7280704	2172	PF07526:Associated with HOX|PF05920:Homeobox KN domain	POX
evm.TU.Ga12G1458	51.412	45.5334	65.5431	4.90608	5.91563	9.65996	54.1628	6.82722	2.98624	3.27929e-09	1.06437e-07	Chr12	21297186	21298008	675	PF00249:Myb-like DNA-binding domain	Myb_DNA-binding
evm.TU.Ga02G1556	165.325	213.179	192.596	25.5116	24.6484	22.2179	190.367	24.126	2.98026	7.00446e-26	1.1403e-23	Chr02	96248520	96249861	699	PF02365:No apical meristem (NAM) protein	NAM
evm.TU.Ga01G1791	165.325	93.1364	42.3509	10.7934	16.7609	10.626	100.271	12.7268	2.97878	9.91989e-10	3.49715e-08	Chr01	83663595	83665392	1473	PF00759:Glycosyl hydrolase family 9	-
evm.TU.Ga06G1963	43.3474	24.8364	24.2005	1.96243	5.91563	3.86398	30.7948	3.91401	2.97707	9.75492e-06	0.000158226	Chr06	122106531	122108184	1440	-	-
evm.TU.Ga06G2126	416.336	144.879	292.423	23.5492	40.4235	44.4358	284.546	36.1361	2.97705	4.393e-17	3.66209e-15	Chr06	125602555	125603574	945	PF00656:Caspase domain	Peptidase_C14
evm.TU.Ga12G0445	610.896	730.603	665.515	59.8542	89.7204	105.294	669.005	84.956	2.97662	5.80173e-47	3.75831e-44	Chr12	3678744	3680027	1086	PF03106:WRKY DNA -binding domain	WRKY
evm.TU.Ga01G0385	17.1373	21.7318	7.05849	0.981216	0	4.82998	15.3092	1.93706	2.97464	0.00317774	0.0209562	Chr01	3552154	3552483	330	PF05678:VQ motif	-
evm.TU.Ga12G1669	96.7755	75.544	65.5431	10.7934	4.92969	14.4899	79.2875	10.071	2.97459	1.4784e-11	6.76019e-10	Chr12	25859220	25860388	951	PF03106:WRKY DNA -binding domain	WRKY
evm.TU.Ga12G0646	402.223	699.558	743.158	27.474	119.298	89.8376	614.98	78.87	2.96298	1.81024e-06	3.56703e-05	Chr12	5800520	5801503	984	PF00847:AP2 domain	AP2
evm.TU.Ga02G0836	277.222	370.476	348.891	35.3238	47.325	45.4018	332.196	42.6835	2.96004	1.35219e-35	4.47286e-33	Chr02	54006668	54007666	999	-	-
evm.TU.Ga05G1659	28.2262	15.5227	9.0752	0	0	6.76197	17.608	2.25399	2.958	0.0041008	0.025502	Chr05	14909779	14910905	1023	PF00112:Papain family cysteine protease|PF08246:Cathepsin propeptide inhibitor domain (I29)	Peptidase_C1
evm.TU.Ga07G0344	1206.67	1984.84	1487.32	98.1216	229.724	274.343	1559.61	200.729	2.95777	2.03747e-10	7.93897e-09	Chr07	3558957	3561239	1731	PF10358:N-terminal C2 in EEIG1 and EHBP1 proteins	-
evm.TU.Ga10G1707	80.6463	66.2303	35.2924	9.81216	6.90157	6.76197	60.723	7.82523	2.95629	5.46968e-09	1.73016e-07	Chr10	92651323	92652225	816	PF00182:Chitinase class I	-
evm.TU.Ga14G0666	30.2424	5.17425	10.0836	2.94365	1.97188	0.965996	15.1667	1.96051	2.95473	0.00328652	0.0215593	tig00007721	142436	143892	1362	PF14363:Domain associated at C-terminal with AAA|PF00004:ATPase family associated with various cellular activities (AAA)	AAA
evm.TU.Ga14G1633	281.254	376.685	124.028	60.8354	21.6906	18.3539	260.656	33.6266	2.95461	1.97974e-05	0.000295952	tig00015610	449204	450993	495	PF00188:Cysteine-rich secretory protein family	SCP
evm.TU.Ga07G1421	170.365	270.096	165.37	23.5492	26.6203	28.0139	201.944	26.0611	2.95333	3.3012e-22	4.20687e-20	Chr07	26268268	26268855	588	PF05553:Cotton fibre expressed protein	-
evm.TU.Ga09G2556	9.07271	16.5576	12.1003	1.96243	0	2.89799	12.5769	1.62014	2.95108	0.00404242	0.025245	Chr09	82827439	82833056	2199	PF03552:Cellulose synthase	-
evm.TU.Ga11G2374	459.684	550.54	424.518	79.4785	40.4235	65.6877	478.247	61.8632	2.95006	7.66906e-36	2.59197e-33	Chr11	103563958	103564686	729	PF05678:VQ motif	-
evm.TU.Ga05G0630	2762.14	4710.63	3942.67	251.191	590.577	640.455	3805.15	494.074	2.94512	8.23826e-11	3.37053e-09	Chr05	5627883	5629233	942	PF03106:WRKY DNA -binding domain	WRKY
evm.TU.Ga09G1680	130.042	225.597	147.22	38.2674	16.7609	10.626	167.62	21.8848	2.93805	4.48891e-14	2.76392e-12	Chr09	74637843	74638220	378	PF02519:Auxin responsive protein	Auxin_inducible
evm.TU.Ga05G1568	902.23	1693.01	1192.88	103.028	188.314	203.825	1262.71	165.056	2.93525	6.71929e-31	1.63226e-28	Chr05	13966746	13967656	360	PF06200:tify domain|PF09425:Divergent CCT motif	Zim
evm.TU.Ga06G0495	68.5493	107.624	112.936	15.6994	6.90157	15.4559	96.3698	12.6856	2.92386	1.03938e-12	5.4408e-11	Chr06	6830664	6831104	441	-	-
evm.TU.Ga09G2547	44.3555	56.9167	54.4512	5.88729	8.87344	5.79597	51.9078	6.85224	2.92219	4.94877e-09	1.57178e-07	Chr09	82739442	82743843	1599	PF06414:Zeta toxin	-
evm.TU.Ga10G0822	241.939	379.79	326.707	41.2111	36.4797	48.2998	316.145	41.9968	2.91142	2.93081e-30	6.8008e-28	Chr10	16975485	16975754	270	-	-
evm.TU.Ga06G0153	29.2343	71.4046	39.3259	8.83094	7.8875	1.93199	46.6549	6.21681	2.90983	1.10058e-06	2.26033e-05	Chr06	1211353	1212735	1383	PF00400:WD domain, G-beta repeat	WD40
evm.TU.Ga09G2514	194.559	345.64	207.721	38.2674	22.6766	38.6398	249.307	33.1946	2.90783	3.10541e-21	3.68548e-19	Chr09	82458922	82461981	3060	PF00689:Cation transporting ATPase, C-terminus|PF00690:Cation transporter/ATPase, N-terminus|PF00702:haloacid dehalogenase-like hydrolase|PF00122:E1-E2 ATPase	Cation_ATPase_C
evm.TU.Ga11G2746	72.5817	70.3697	62.518	9.81216	10.8453	6.76197	68.4898	9.13981	2.90699	2.55027e-11	1.1296e-09	Chr11	110365869	110374701	510	PF04927:Seed maturation protein	-
evm.TU.Ga11G1242	203.632	262.852	76.635	16.6807	34.5078	21.2519	181.04	24.1468	2.90664	2.62006e-12	1.29933e-10	Chr11	25668874	25670252	1047	PF02365:No apical meristem (NAM) protein	NAM
evm.TU.Ga10G2734	61.4928	91.0667	88.7353	14.7182	10.8453	6.76197	80.4316	10.7752	2.90132	1.00161e-11	4.64146e-10	Chr10	126404033	126408210	1362	PF12796:Ankyrin repeats (3 copies)|PF07714:Protein tyrosine kinase	Pkinase_Tyr
novel.103	73.5897	145.914	136.128	9.81216	18.7328	19.3199	118.544	15.955	2.89252	2.07687e-13	1.20034e-11	Chr01	15024594	15026536	1943	-	-
evm.TU.Ga13G0314	24.1939	18.6273	15.1253	3.92486	0.985938	2.89799	19.3155	2.60293	2.89028	0.000359015	0.00357108	Chr13	3268002	3268500	369	-	-
novel.979	17.1373	19.6621	21.1755	4.90608	2.95781	0	19.325	2.6213	2.88647	0.000567512	0.00518352	Chr07	90660178	90661515	966	-	-
evm.TU.Ga04G1899	102.824	55.8818	22.1838	10.7934	12.8172	0.965996	60.2966	8.19219	2.8825	8.67001e-06	0.000142186	Chr04	95148066	95149106	1041	PF16363:GDP-mannose 4,6 dehydratase	-
evm.TU.Ga07G1752	99.7998	123.147	14.117	11.7746	11.8313	8.69396	79.0213	10.7666	2.87578	1.84254e-06	3.62607e-05	Chr07	44499236	44502341	1341	PF00544:Pectate lyase	-
evm.TU.Ga04G1773	681.461	1253.2	1100.12	103.028	131.13	179.675	1011.59	137.944	2.87402	1.72605e-32	4.51006e-30	Chr04	92974651	92975829	831	PF02365:No apical meristem (NAM) protein	NAM
evm.TU.Ga03G2319	1179.45	2006.57	1569	238.435	172.539	238.601	1585.01	216.525	2.87164	1.93174e-44	1.03295e-41	Chr03	131378500	131379450	951	PF00153:Mitochondrial carrier protein	Mito_carr
evm.TU.Ga13G0292	15.1212	7.24394	13.1086	1.96243	0	2.89799	11.8246	1.62014	2.86367	0.00633055	0.0357505	Chr13	3029390	3030668	1080	PF03171:2OG-Fe(II) oxygenase superfamily|PF14226:non-haem dioxygenase in morphine synthesis N-terminal	2OG-FeII_Oxy
evm.TU.Ga01G0806	1264.13	1827.54	1344.14	205.074	210.005	196.097	1478.6	203.725	2.85951	1.50807e-60	1.87568e-57	Chr01	12117731	12118201	423	PF00240:Ubiquitin family	ubiquitin
evm.TU.Ga10G2736	17.1373	46.5682	28.234	1.96243	5.91563	4.82998	30.6465	4.23601	2.85396	3.24726e-05	0.000457294	Chr10	126451929	126461664	801	PF01486:K-box region|PF00319:SRF-type transcription factor (DNA-binding and dimerisation domain)	SRF-TF
evm.TU.Ga14G1709	390.126	96.241	26.2172	35.3238	12.8172	23.1839	170.862	23.7749	2.8453	0.00736202	0.0401393	tig00015727	178368	193931	5004	PF00249:Myb-like DNA-binding domain|PF14443:DBC1	Myb_DNA-binding
evm.TU.Ga02G0037	619.968	747.161	709.882	95.1779	109.439	85.0076	692.337	96.5415	2.84261	1.10139e-55	1.14155e-52	Chr02	367649	369600	681	PF02365:No apical meristem (NAM) protein	NAM
evm.TU.Ga10G0878	95.7675	142.809	68.5682	18.6431	13.8031	10.626	102.382	14.3574	2.8344	3.39785e-12	1.66645e-10	Chr10	18852238	18852697	246	-	-
evm.TU.Ga12G2073	425.409	646.781	488.044	94.1967	53.2406	71.4837	520.078	72.9737	2.83297	1.67364e-32	4.41018e-30	Chr12	51923871	51924281	411	-	-
evm.TU.Ga05G2486	353.836	749.231	465.86	75.5536	62.1141	83.0756	522.975	73.5811	2.82879	2.81138e-26	4.75092e-24	Chr05	23886741	23887466	726	PF00847:AP2 domain	AP2
evm.TU.Ga03G0743	58.4686	21.7318	3.02507	5.88729	1.97188	3.86398	27.7418	3.90772	2.82749	0.00140234	0.0109229	Chr03	11597654	11598773	990	PF00847:AP2 domain	AP2
evm.TU.Ga10G0419	18.1454	5.17425	18.1504	2.94365	0	2.89799	13.8234	1.94721	2.82558	0.00528168	0.0310393	Chr10	6589314	6590910	1473	PF12796:Ankyrin repeats (3 copies)	-
evm.TU.Ga11G3717	38.307	52.7773	33.2757	11.7746	0	5.79597	41.4533	5.85685	2.82194	1.42501e-05	0.000221214	Chr11	121037713	121038201	489	PF13499:EF-hand domain pair	-
evm.TU.Ga09G1147	728.841	1302.87	1153.56	120.69	159.722	170.015	1061.76	150.142	2.82182	4.23237e-37	1.51266e-34	Chr09	65491573	65492418	846	PF04857:CAF1 family ribonuclease	CAF1
novel.1725	26.21	19.6621	16.1337	1.96243	1.97188	4.82998	20.6686	2.92143	2.81952	0.000275689	0.00286794	Chr12	93135230	93137238	992	-	-
evm.TU.Ga04G0708	35.2827	75.544	54.4512	10.7934	1.97188	10.626	55.0926	7.79707	2.81828	3.06948e-07	7.23049e-06	Chr04	15333468	15335006	1539	PF05003:Protein of unknown function (DUF668)|PF11961:Domain of unknown function (DUF3475)	-
evm.TU.Ga05G0679	94.7594	109.694	77.6434	10.7934	10.8453	18.3539	94.0322	13.3309	2.81637	3.47671e-13	1.96912e-11	Chr05	5982843	5983043	201	-	-
evm.TU.Ga05G2772	489.926	668.512	663.498	37.2862	108.453	113.021	607.312	86.2536	2.81545	8.61358e-22	1.06282e-19	Chr05	28277121	28277762	642	PF13921:Myb-like DNA-binding domain	-
evm.TU.Ga09G1255	35.2827	36.2197	38.3175	5.88729	1.97188	7.72796	36.6067	5.19571	2.81386	2.00196e-06	3.89786e-05	Chr09	67580477	67580740	264	-	-
evm.TU.Ga12G0196	20.1616	20.697	14.117	2.94365	1.97188	2.89799	18.3252	2.6045	2.81361	0.000464348	0.00441456	Chr12	1582402	1585744	1707	PF08031:Berberine and berberine like|PF01565:FAD binding domain	FAD_binding_4
evm.TU.Ga05G3053	1323.61	225.597	737.108	16.6807	179.441	129.443	762.104	108.522	2.81201	0.00729197	0.0398903	Chr05	34719990	34720942	846	-	-
evm.TU.Ga10G2319	707.671	1185.94	880.294	121.671	138.031	136.205	924.634	131.969	2.80851	9.36467e-43	4.54977e-40	Chr10	119522381	119523087	624	PF04525:LURP-one-related	-
evm.TU.Ga12G0239	464.724	278.374	72.6016	38.2674	44.3672	33.8098	271.9	38.8148	2.80848	9.93887e-05	0.00119366	Chr12	1910759	1913602	1380	PF00295:Glycosyl hydrolases family 28	-
evm.TU.Ga07G0621	54.4362	19.6621	21.1755	6.86851	4.92969	1.93199	31.7579	4.57673	2.79753	5.83113e-05	0.000755472	Chr07	6845681	6855241	2370	PF10250:GDP-fucose protein O-fucosyltransferase	-
evm.TU.Ga08G0894	2586.73	2585.05	1349.18	440.566	207.047	292.697	2173.65	313.436	2.79386	1.64452e-11	7.46494e-10	Chr08	17764944	17765337	303	PF03242:Late embryogenesis abundant protein	-
evm.TU.Ga13G0452	174.398	239.05	194.613	49.0608	12.8172	26.0819	202.687	29.32	2.78899	1.99275e-15	1.41571e-13	Chr13	5332103	5332903	801	PF13912:C2H2-type zinc finger	-
evm.TU.Ga13G2071	151.212	103.485	22.1838	6.86851	16.7609	16.4219	92.2935	13.3505	2.78894	8.47178e-07	1.78108e-05	Chr13	114858965	114860328	1077	PF02365:No apical meristem (NAM) protein	NAM
evm.TU.Ga08G1434	64.517	67.2652	63.5264	5.88729	4.92969	17.3879	65.1029	9.40163	2.788	6.53627e-09	2.03435e-07	Chr08	95607540	95608546	804	PF00249:Myb-like DNA-binding domain	Myb_DNA-binding
evm.TU.Ga09G0289	978.844	1282.18	1288.68	144.239	132.116	237.635	1183.23	171.33	2.78731	1.60899e-38	5.88587e-36	Chr09	7691414	7692982	1569	PF14363:Domain associated at C-terminal with AAA|PF00004:ATPase family associated with various cellular activities (AAA)	AAA
evm.TU.Ga11G2922	1220.78	1520.19	1407.66	138.351	232.681	230.873	1382.88	200.635	2.78487	2.46535e-46	1.53315e-43	Chr11	113135610	113135978	369	PF15699:NPR1 interacting	-
evm.TU.Ga14G1600	973.804	985.176	1044.66	153.07	129.158	153.593	1001.21	145.274	2.78469	3.46001e-72	1.07586e-68	tig00015394	17334	20367	2958	PF08263:Leucine rich repeat N-terminal domain|PF00069:Protein kinase domain	Pkinase
evm.TU.Ga01G2397	1523.21	2428.79	2001.59	208.999	344.092	311.051	1984.53	288.047	2.78435	3.70708e-41	1.62349e-38	Chr01	106882105	106884628	1128	PF00069:Protein kinase domain	Pkinase
evm.TU.Ga08G2832	1049.41	1430.16	1193.89	274.74	149.863	109.158	1224.49	177.92	2.78312	2.16657e-27	4.10777e-25	Chr08	128310395	128310592	198	-	-
evm.TU.Ga14G2754	65.5251	42.4288	13.1086	8.83094	5.91563	2.89799	40.3542	5.88152	2.78001	3.41262e-05	0.000477337	tig00024850	54034	54294	261	-	-
evm.TU.Ga05G1704	147.179	180.064	188.562	17.6619	33.5219	24.1499	171.935	25.1112	2.77589	4.49528e-20	4.85334e-18	Chr05	15297994	15301877	1788	PF01823:MAC/Perforin domain	-
evm.TU.Ga07G2046	172.381	183.168	167.387	36.305	32.536	7.72796	174.312	25.523	2.77375	4.21639e-14	2.61164e-12	Chr07	80484279	80486663	2385	PF12819:Carbohydrate-binding protein of the ER|PF07714:Protein tyrosine kinase	Pkinase_Tyr
novel.1721	15.1212	3.10455	35.2924	3.92486	2.95781	0.965996	17.8394	2.61622	2.7729	0.00419699	0.0259549	Chr12	88499304	88500959	1656	-	-
evm.TU.Ga01G2338	229.842	389.103	333.766	49.0608	60.1422	30.9119	317.57	46.705	2.76626	5.04882e-23	6.94637e-21	Chr01	105871171	105871644	474	PF13912:C2H2-type zinc finger	-
evm.TU.Ga05G1493	71.5736	73.4743	28.234	11.7746	12.8172	0.965996	57.7606	8.51926	2.76393	3.8988e-06	7.06054e-05	Chr05	13227509	13229113	1095	PF00657:GDSL-like Lipase/Acylhydrolase	Lipase_GDSL
evm.TU.Ga06G1438	23.1858	16.5576	20.1671	2.94365	5.91563	0	19.9702	2.95309	2.76305	0.000805729	0.00696312	Chr06	79166337	79168492	1323	-	-
evm.TU.Ga09G0120	174.398	276.305	259.147	20.6055	52.2547	31.8779	236.617	34.9127	2.76118	2.14399e-18	2.00196e-16	Chr09	2653241	2653789	549	PF13833:EF-hand domain pair	-
evm.TU.Ga12G0041	213.713	257.677	278.306	49.0608	36.4797	25.1159	249.899	36.8855	2.76116	2.1862e-24	3.23704e-22	Chr12	317497	319539	2043	PF04564:U-box domain|PF00514:Armadillo/beta-catenin-like repeat	U-box
evm.TU.Ga05G2559	629.041	548.47	356.958	124.614	52.2547	50.2318	511.49	75.7003	2.75662	3.9865e-19	4.03766e-17	Chr05	25003279	25004338	975	-	-
evm.TU.Ga03G0905	33.2666	51.7425	27.2256	7.84972	5.91563	2.89799	37.4115	5.55445	2.75304	4.09251e-06	7.35989e-05	Chr03	17693408	17693878	471	-	-
evm.TU.Ga14G1774	12.0969	10.3485	17.142	1.96243	2.95781	0.965996	13.1958	1.96208	2.75303	0.00348815	0.0225583	tig00015727	641313	641657	312	-	-
evm.TU.Ga13G0812	346.779	380.824	226.88	81.4409	29.5781	30.9119	318.161	47.3103	2.74982	2.8681e-16	2.19117e-14	Chr13	14025939	14027830	1380	PF01490:Transmembrane amino acid transporter protein	Aa_trans
evm.TU.Ga10G1710	2780.28	2773.4	1946.13	373.843	391.417	352.588	2499.93	372.616	2.74616	2.84626e-62	4.91675e-59	Chr10	92907345	92908245	807	PF00182:Chitinase class I|PF00187:Chitin recognition protein	-
evm.TU.Ga06G2195	2970.81	3488.48	4244.17	348.332	603.394	645.285	3567.82	532.337	2.74456	2.90519e-39	1.11524e-36	Chr06	127032435	127034752	828	PF03106:WRKY DNA -binding domain	WRKY
evm.TU.Ga05G2581	29.2343	31.0455	18.1504	0	6.90157	4.82998	26.1434	3.91051	2.7407	0.000232713	0.00249367	Chr05	25474094	25475816	1245	PF00847:AP2 domain	AP2
evm.TU.Ga03G2368	35.2827	63.1258	32.2674	6.86851	5.91563	6.76197	43.5586	6.51537	2.73993	6.83737e-07	1.47948e-05	Chr03	132285254	132286450	1197	PF05055:Protein of unknown function (DUF677)	-
evm.TU.Ga10G0009	132.058	241.12	175.454	29.4365	25.6344	27.0479	182.877	27.3729	2.73962	1.13713e-18	1.1015e-16	Chr10	146973	148394	1422	PF07231:Hs1pro-1 N-terminus|PF07014:Hs1pro-1 protein C-terminus	-
evm.TU.Ga13G2117	301.415	197.656	49.4094	23.5492	34.5078	24.1499	182.827	27.4023	2.73823	0.000161869	0.00182031	Chr13	115608437	115616995	399	PF00967:Barwin family	-
evm.TU.Ga11G2683	378.029	255.608	259.147	100.084	21.6906	12.5579	297.595	44.7775	2.73268	0.00151635	0.0116275	Chr11	109092473	109094186	1071	PF00892:EamA-like transporter family	DUF6
evm.TU.Ga11G2892	72.5817	103.485	77.6434	7.84972	19.7188	10.626	84.57	12.7315	2.7326	5.38972e-11	2.2647e-09	Chr11	112697230	112698961	663	PF12906:RING-variant domain|PF12428:Protein of unknown function (DUF3675)	-
evm.TU.Ga01G0754	689.526	1252.17	966.004	180.544	112.397	145.865	969.232	146.269	2.72803	3.30577e-32	8.495e-30	Chr01	10483977	10484354	378	PF13833:EF-hand domain pair	-
evm.TU.Ga13G0413	244.963	93.1364	113.944	18.6431	17.7469	31.8779	150.681	22.7559	2.7264	1.26699e-11	5.83641e-10	Chr13	4880181	4881623	1443	PF00201:UDP-glucoronosyl and UDP-glucosyl transferase	UDPGT
evm.TU.Ga06G1813	18.1454	14.4879	6.05013	0.981216	0.985938	3.86398	12.8945	1.94371	2.725	0.00623643	0.0353152	Chr06	118184285	118184798	252	-	-
evm.TU.Ga11G2269	39.3151	27.9409	23.1922	5.88729	2.95781	4.82998	30.1494	4.55836	2.72499	1.90373e-05	0.000286103	Chr11	101538038	101541561	1686	PF07714:Protein tyrosine kinase|PF00314:Thaumatin family	Thaumatin
evm.TU.Ga12G2893	9.07271	22.7667	13.1086	1.96243	0	4.82998	14.9827	2.26414	2.71981	0.0045126	0.0274966	Chr12	102702251	102704813	1320	-	-
evm.TU.Ga03G1187	45.3635	34.15	36.3008	5.88729	4.92969	6.76197	38.6048	5.85965	2.71927	8.78058e-07	1.83978e-05	Chr03	59979298	59979579	282	-	-
evm.TU.Ga09G0193	14.1131	30.0106	20.1671	1.96243	4.92969	2.89799	21.4303	3.26337	2.7155	0.000353813	0.00352837	Chr09	4488527	4491245	2109	PF00069:Protein kinase domain	Pkinase
evm.TU.Ga10G0441	57.4605	94.1713	91.7603	13.737	10.8453	12.5579	81.1307	12.3801	2.71173	3.57458e-11	1.55191e-09	Chr10	7283280	7284865	1470	PF13637:Ankyrin repeats (many copies)|PF13857:Ankyrin repeats (many copies)	-
evm.TU.Ga02G0180	31.2504	19.6621	13.1086	3.92486	4.92969	0.965996	21.3404	3.27352	2.70824	0.000541776	0.00499584	Chr02	1389899	1390858	960	PF05055:Protein of unknown function (DUF677)	-
evm.TU.Ga07G1529	1677.44	2292.19	2323.25	239.417	326.345	397.024	2097.63	320.929	2.70823	2.8348e-44	1.445e-41	Chr07	29729511	29730778	1008	PF03106:WRKY DNA -binding domain	WRKY
evm.TU.Ga09G2202	1665.35	2307.71	2548.11	159.938	374.656	463.678	2173.72	332.757	2.70757	6.15455e-09	1.92525e-07	Chr09	79703949	79704755	807	PF00847:AP2 domain	AP2
evm.TU.Ga11G2769	231.858	122.112	15.1253	16.6807	18.7328	21.2519	123.032	18.8885	2.70338	0.0051339	0.0303198	Chr11	110874218	110875183	966	PF01715:IPP transferase	IPPT
evm.TU.Ga02G0546	50.4039	9.31364	4.03342	7.84972	0.985938	0.965996	21.2503	3.26722	2.70318	0.00768494	0.041543	Chr02	10809977	10810515	477	PF00407:Pathogenesis-related protein Bet v I family	-
evm.TU.Ga06G2131	1215.74	223.527	1007.35	81.4409	152.82	142.967	815.539	125.743	2.69729	0.000161991	0.00182036	Chr06	125724703	125737047	2028	PF00656:Caspase domain	Peptidase_C14
evm.TU.Ga01G2112	45.3635	24.8364	12.1003	5.88729	2.95781	3.86398	27.4334	4.23636	2.69518	0.000189818	0.00209298	Chr01	100393910	100396043	486	-	-
evm.TU.Ga03G0447	349.803	385.999	519.303	41.2111	40.4235	112.055	418.368	64.5633	2.69482	4.56656e-17	3.7764e-15	Chr03	5173154	5173813	660	PF00847:AP2 domain	AP2
evm.TU.Ga02G1719	331.658	250.433	101.844	37.2862	39.4375	28.9799	227.978	35.2345	2.69418	2.52768e-13	1.44744e-11	Chr02	98224051	98229737	2484	PF00999:Sodium/hydrogen exchanger family	Na_H_Exchanger
evm.TU.Ga14G2607	94.7594	192.482	35.2924	27.474	8.87344	13.5239	107.511	16.6238	2.69273	5.02782e-07	1.12068e-05	tig00023263	26649	26942	294	-	-
evm.TU.Ga07G2265	122.986	76.5788	72.6016	8.83094	24.6484	8.69396	90.722	14.0578	2.69216	1.21043e-09	4.19588e-08	Chr07	91237432	91240291	1368	PF00201:UDP-glucoronosyl and UDP-glucosyl transferase	UDPGT
evm.TU.Ga05G2901	81.6544	93.1364	52.4345	20.6055	3.94375	10.626	75.7418	11.7251	2.69086	2.63521e-08	7.50359e-07	Chr05	30351459	30352790	888	PF07732:Multicopper oxidase|PF00394:Multicopper oxidase	-
evm.TU.Ga07G0442	262.1	365.302	168.395	47.0983	44.3672	31.8779	265.266	41.1145	2.68998	1.29852e-18	1.25003e-16	Chr07	4702449	4704395	1947	PF00646:F-box domain	F-box
evm.TU.Ga04G1924	12.0969	18.6273	7.05849	2.94365	0.985938	1.93199	12.5942	1.95386	2.68675	0.00580269	0.0334143	Chr04	95532495	95537263	3117	PF00931:NB-ARC domain	NB-ARC
evm.TU.Ga01G1494	527.225	678.861	444.685	148.164	34.5078	74.3817	550.257	85.6843	2.68296	4.43943e-06	7.90605e-05	Chr01	49041122	49041325	204	-	-
evm.TU.Ga07G2387	42.3393	74.5091	77.6434	12.7558	7.8875	9.65996	64.8306	10.1011	2.68181	5.90104e-09	1.85153e-07	Chr07	92807423	92813858	3111	PF12872:OST-HTH/LOTUS domain|PF12796:Ankyrin repeats (3 copies)|PF00076:RNA recognition motif. (a.k.a. RRM, RBD, or RNP domain)	RRM_1
evm.TU.Ga09G1540	585.694	715.081	544.512	141.295	70.0016	76.3137	615.095	95.8701	2.68177	3.97776e-28	7.82814e-26	Chr09	72479994	72480662	669	PF03168:Late embryogenesis abundant protein	-
evm.TU.Ga08G0810	10.0808	21.7318	12.1003	0	3.94375	2.89799	14.6376	2.28058	2.6811	0.0044447	0.0271573	Chr08	13929047	13929601	555	PF00745:Glutamyl-tRNAGlu reductase, dimerisation domain	-
evm.TU.Ga14G1495	58.4686	36.2197	18.1504	11.7746	1.97188	3.86398	37.6129	5.87015	2.68024	7.13782e-05	0.000896741	tig00013972	136755	139754	2928	PF00069:Protein kinase domain|PF08263:Leucine rich repeat N-terminal domain	Pkinase
evm.TU.Ga01G1429	240.931	372.546	424.518	53.9669	47.325	60.8577	345.998	54.0499	2.67792	2.42396e-25	3.82592e-23	Chr01	46268593	46269273	681	PF13912:C2H2-type zinc finger	-
evm.TU.Ga11G0907	46.3716	18.6273	22.1838	1.96243	8.87344	2.89799	29.0609	4.57795	2.66921	0.000175204	0.00194703	Chr11	15194357	15196800	1278	PF01425:Amidase	Amidase
evm.TU.Ga13G0022	252.02	164.541	141.17	24.5304	24.6484	38.6398	185.91	29.2729	2.66605	7.53238e-17	6.05056e-15	Chr13	190123	190799	339	-	-
evm.TU.Ga03G2126	63.5089	43.4637	42.3509	10.7934	11.8313	0.965996	49.7745	7.86354	2.66573	2.74838e-06	5.16676e-05	Chr03	128381439	128381699	261	-	-
evm.TU.Ga06G1297	112.905	47.6031	19.1588	2.94365	17.7469	7.72796	59.8889	9.47283	2.6616	4.53003e-05	0.000612421	Chr06	54972650	54974678	1227	PF00847:AP2 domain	AP2
evm.TU.Ga10G1321	18.1454	24.8364	31.259	1.96243	5.91563	3.86398	24.7469	3.91401	2.66121	0.000139831	0.00159967	Chr10	47270291	47270563	273	-	-
evm.TU.Ga02G1759	337.706	383.929	335.782	67.7039	54.2266	45.4018	352.473	55.7774	2.66019	1.30767e-33	3.69642e-31	Chr02	98584835	98586090	540	PF06521:PAR1 protein	-
evm.TU.Ga11G2267	21.1696	40.3591	43.3593	8.83094	3.94375	3.86398	34.9627	5.54622	2.65677	1.5521e-05	0.000239272	Chr11	101489918	101495132	1956	PF00069:Protein kinase domain|PF14380:Wall-associated receptor kinase C-terminal	Pkinase
evm.TU.Ga09G1572	118.953	70.3697	8.06684	12.7558	11.8313	6.76197	65.7966	10.4497	2.65527	7.58255e-05	0.000945106	Chr09	73022827	73028902	4362	PF00005:ABC transporter|PF01061:ABC-2 type transporter|PF14510:ABC-transporter extracellular N-terminal|PF08370:Plant PDR ABC transporter associated	ABC2_membrane
evm.TU.Ga11G3649	39.3151	47.6031	42.3509	7.84972	7.8875	4.82998	43.0897	6.85574	2.65317	3.33827e-07	7.78113e-06	Chr11	120512249	120513589	714	PF13639:Ring finger domain|PF13488:Glycine zipper	-
evm.TU.Ga04G1540	10.0808	40.3591	5.04178	3.92486	4.92969	0	18.4939	2.95152	2.64964	0.0074528	0.040549	Chr04	87616216	87619409	1635	PF13360:PQQ-like domain	-
evm.TU.Ga14G2873	302.424	233.876	150.245	37.2862	45.3531	27.0479	228.848	36.5624	2.64677	1.48825e-17	1.29988e-15	tig00026017	18487	19093	489	PF00407:Pathogenesis-related protein Bet v I family	-
evm.TU.Ga05G0158	904.246	1366	1208.01	205.074	157.75	193.199	1159.42	185.341	2.64494	8.58683e-45	4.76784e-42	Chr05	1472795	1481213	1305	PF02298:Plastocyanin-like domain	Cu_bind_like
evm.TU.Ga05G2753	223.793	251.468	250.072	37.2862	32.536	46.3678	241.778	38.73	2.64123	6.30239e-27	1.15956e-24	Chr05	27955771	27956240	285	-	-
evm.TU.Ga07G0806	1092.76	1460.17	1007.35	186.431	210.005	174.845	1186.76	190.427	2.63977	1.6638e-48	1.17578e-45	Chr07	9641832	9643274	1443	PF03720:UDP-glucose/GDP-mannose dehydrogenase family, UDP binding domain|PF00984:UDP-glucose/GDP-mannose dehydrogenase family, central domain|PF03721:UDP-glucose/GDP-mannose dehydrogenase family, NAD binding domain	-
evm.TU.Ga06G2338	1527.24	2307.71	1802.94	221.755	344.092	340.996	1879.3	302.281	2.6361	5.84311e-40	2.36731e-37	Chr06	129592015	129593660	1617	PF03514:GRAS domain family	GRAS
evm.TU.Ga12G2460	24.1939	88.997	62.518	8.83094	10.8453	8.69396	58.5696	9.45674	2.63043	9.68565e-07	2.00777e-05	Chr12	92524069	92548464	1017	PF01486:K-box region|PF00319:SRF-type transcription factor (DNA-binding and dimerisation domain)	SRF-TF
evm.TU.Ga03G2498	20.1616	22.7667	17.142	0.981216	1.97188	6.76197	20.0234	3.23835	2.62334	0.000898949	0.00763088	Chr03	133600933	133601292	360	-	-
evm.TU.Ga02G1261	1370.99	1383.59	1140.45	190.356	207.047	235.703	1298.34	211.035	2.62086	3.27931e-62	5.36668e-59	Chr02	89796485	89799576	2991	PF08263:Leucine rich repeat N-terminal domain|PF00069:Protein kinase domain	Pkinase
evm.TU.Ga03G0527	137.099	74.5091	29.2423	10.7934	18.7328	9.65996	80.2834	13.062	2.62075	7.15171e-07	1.53893e-05	Chr03	6856452	6858768	615	PF04535:Domain of unknown function (DUF588)	-
evm.TU.Ga07G0927	15.1212	23.8015	15.1253	4.90608	3.94375	0	18.016	2.94994	2.61414	0.00200905	0.0146161	Chr07	12135424	12136562	450	PF00403:Heavy-metal-associated domain	HMA
evm.TU.Ga09G1420	120.969	132.461	81.6768	24.5304	13.8031	16.4219	111.702	18.2518	2.61335	6.95481e-13	3.7285e-11	Chr09	70482240	70482443	204	-	-
evm.TU.Ga08G2520	617.952	498.797	272.256	165.825	49.2969	12.5579	463.002	75.8934	2.60906	0.00735754	0.0401321	Chr08	125140200	125140860	561	PF04970:Lecithin retinol acyltransferase	-
evm.TU.Ga13G1434	142.139	129.356	108.902	22.568	20.7047	19.3199	126.799	20.8642	2.60368	2.35538e-16	1.81283e-14	Chr13	89521549	89522656	1017	PF01501:Glycosyl transferase family 8	Glyco_transf_8
evm.TU.Ga02G1799	672.388	998.629	542.495	117.746	141.975	105.294	737.838	121.671	2.60041	2.46707e-29	5.18318e-27	Chr02	99044051	99045064	846	PF00722:Glycosyl hydrolases family 16|PF06955:Xyloglucan endo-transglycosylase (XET) C-terminus	-
evm.TU.Ga05G1064	1689.54	2163.87	1204.98	249.229	280.992	307.187	1686.13	279.136	2.59452	4.93608e-38	1.78468e-35	Chr05	9213497	9215577	1131	PF00069:Protein kinase domain	Pkinase
evm.TU.Ga07G1002	1906.28	1149.72	1180.78	264.928	278.034	159.389	1412.26	234.117	2.59303	1.28865e-28	2.60214e-26	Chr07	13684767	13688100	1548	PF00067:Cytochrome P450	p450
evm.TU.Ga10G1046	861.907	633.328	138.145	103.028	88.7344	79.2116	544.46	90.3246	2.59165	0.00026842	0.0028121	Chr10	23842994	23847351	2319	PF01915:Glycosyl hydrolase family 3 C-terminal domain|PF14310:Fibronectin type III-like domain|PF00933:Glycosyl hydrolase family 3 N terminal domain	Glyco_hydro_3_C
evm.TU.Ga01G1054	15.1212	21.7318	16.1337	3.92486	1.97188	2.89799	17.6622	2.93157	2.59	0.00105423	0.00868347	Chr01	18606232	18606672	252	-	-
evm.TU.Ga01G0684	43.3474	21.7318	11.0919	2.94365	5.91563	3.86398	25.3904	4.24109	2.58277	0.000471524	0.00446319	Chr01	9013804	9015588	1488	PF00067:Cytochrome P450	p450
evm.TU.Ga03G2421	3223.84	4942.44	4630.37	465.096	825.23	846.212	4265.55	712.179	2.58236	1.23606e-32	3.34209e-30	Chr03	132743060	132745054	1797	PF03321:GH3 auxin-responsive promoter	-
evm.TU.Ga06G1526	180.446	291.827	305.532	57.8917	39.4375	32.8438	259.268	43.391	2.57938	4.29183e-19	4.31878e-17	Chr06	91743237	91743404	168	-	-
evm.TU.Ga08G1271	1441.55	1952.76	1775.71	375.806	234.653	256.955	1723.34	289.138	2.57539	3.08835e-41	1.39173e-38	Chr08	80686285	80686918	399	-	-
evm.TU.Ga13G0223	11.0889	25.8712	21.1755	2.94365	1.97188	4.82998	19.3785	3.2485	2.57348	0.00101419	0.00840716	Chr13	2229925	2231292	1134	PF00022:Actin	Actin
evm.TU.Ga13G0679	378.029	262.852	175.454	46.1171	48.311	43.4698	272.112	45.966	2.56575	1.73842e-18	1.63307e-16	Chr13	10267044	10268342	1299	-	-
evm.TU.Ga12G0088	3856.91	6161.49	5239.41	1032.24	752.271	798.878	5085.94	861.129	2.5622	1.95999e-44	1.03295e-41	Chr12	707263	707727	465	PF13499:EF-hand domain pair	-
evm.TU.Ga06G1864	7273.29	4675.45	2099.4	853.658	734.524	791.15	4682.71	793.111	2.56175	2.48806e-07	5.98326e-06	Chr06	119705623	119706768	960	PF14226:non-haem dioxygenase in morphine synthesis N-terminal|PF03171:2OG-Fe(II) oxygenase superfamily	2OG-FeII_Oxy
evm.TU.Ga05G2447	67.5413	57.9515	70.5849	12.7558	9.85938	10.626	65.3592	11.0804	2.56066	1.05235e-09	3.69319e-08	Chr05	23452137	23452370	234	-	-
evm.TU.Ga05G3451	61.4928	113.833	78.6517	26.4928	10.8453	5.79597	84.6593	14.378	2.55882	6.05679e-08	1.6405e-06	Chr05	53098481	53098711	231	-	-
evm.TU.Ga08G1308	813.519	1078.31	834.918	118.727	143.947	199.961	908.917	154.212	2.55868	1.01149e-35	3.38186e-33	Chr08	86963151	86964401	1068	PF03106:WRKY DNA -binding domain	WRKY
evm.TU.Ga11G2645	862.915	1027.61	780.467	118.727	177.469	157.457	890.329	151.218	2.55764	5.60965e-42	2.64283e-39	Chr11	108583580	108587374	3678	PF00069:Protein kinase domain|PF08263:Leucine rich repeat N-terminal domain	Pkinase
evm.TU.Ga05G2391	2360.92	4529.53	2671.13	469.021	476.208	683.925	3187.2	543.051	2.55297	2.72153e-29	5.64155e-27	Chr05	22419952	22420902	951	PF04674:Phosphate-induced protein 1 conserved region	-
evm.TU.Ga09G2266	16.1293	18.6273	28.234	4.90608	0.985938	4.82998	20.9968	3.574	2.55254	0.000731807	0.00644247	Chr09	80258422	80259645	819	PF14299:Phloem protein 2	-
evm.TU.Ga07G0656	131.05	172.82	181.504	35.3238	18.7328	28.9799	161.791	27.6788	2.54671	1.12246e-16	8.83586e-15	Chr07	7350841	7353837	1587	PF00067:Cytochrome P450	p450
novel.344	19.1535	11.3833	15.1253	5.88729	0	1.93199	15.2207	2.60643	2.54617	0.00571445	0.0330515	Chr03	5107734	5108498	388	-	-
evm.TU.Ga01G0417	26.21	12.4182	7.05849	2.94365	4.92969	0	15.2289	2.62445	2.54142	0.00802408	0.0428916	Chr01	4102052	4105574	1878	PF00069:Protein kinase domain|PF13947:Wall-associated receptor kinase galacturonan-binding	Pkinase
evm.TU.Ga12G1233	128.026	197.656	185.537	22.568	24.6484	40.5718	170.407	29.2627	2.54035	6.09084e-16	4.50925e-14	Chr12	15343682	15345596	1053	PF16135:TPL-binding domain in jasmonate signalling|PF16136:Putative nuclear localisation signal|PF07897:Ethylene-responsive binding factor-associated repression	-
evm.TU.Ga04G0190	322.585	307.35	387.208	49.0608	70.0016	56.0277	339.048	58.3634	2.53877	1.03517e-29	2.29911e-27	Chr04	2303115	2306101	1020	PF01786:Alternative oxidase	AOX
evm.TU.Ga10G1417	17.1373	16.5576	6.05013	1.96243	2.95781	1.93199	13.2484	2.28408	2.53658	0.00638139	0.0359984	Chr10	70953034	70961461	642	PF13417:Glutathione S-transferase, N-terminal domain	-
evm.TU.Ga01G2571	73.5897	41.394	37.3091	7.84972	9.85938	8.69396	50.7643	8.80102	2.5286	5.04165e-07	1.12296e-05	Chr01	109687649	109689388	945	PF00106:short chain dehydrogenase	adh_short
evm.TU.Ga12G0883	98.7917	20.697	49.4094	5.88729	10.8453	12.5579	56.2994	9.76352	2.52769	1.34935e-05	0.000210678	Chr12	8687080	8688422	708	PF00847:AP2 domain	AP2
evm.TU.Ga06G2400	231.858	316.664	318.64	43.1735	52.2547	55.0617	289.054	50.1633	2.52626	6.97232e-26	1.1403e-23	Chr06	129965867	129970015	2661	PF00305:Lipoxygenase|PF01477:PLAT/LH2 domain	Lipoxygenase
evm.TU.Ga13G0625	18.1454	45.5334	26.2172	6.86851	4.92969	3.86398	29.9653	5.22073	2.52088	9.66451e-05	0.00116431	Chr13	9321526	9323922	2397	PF00069:Protein kinase domain|PF08276:PAN-like domain|PF01453:D-mannose binding lectin	Pkinase
evm.TU.Ga05G2643	1668.37	694.384	187.554	170.732	161.694	113.021	850.103	148.482	2.51737	0.00226812	0.0161237	Chr05	26493529	26494992	888	PF07732:Multicopper oxidase|PF00394:Multicopper oxidase	-
evm.TU.Ga01G1493	732.873	855.82	644.339	208.999	80.8469	100.464	744.344	130.103	2.51637	3.18682e-20	3.47688e-18	Chr01	49013140	49013343	204	-	-
evm.TU.Ga09G0372	34.2747	39.3243	27.2256	7.84972	7.8875	1.93199	33.6082	5.88974	2.51514	3.07439e-05	0.000435315	Chr09	10301334	10301798	465	PF01277:Oleosin	-
evm.TU.Ga11G2399	25.202	10.3485	9.0752	1.96243	3.94375	1.93199	14.8752	2.61272	2.51153	0.00492914	0.0294574	Chr11	104274633	104277610	1833	PF00854:POT family	-
evm.TU.Ga06G2242	394.159	510.181	519.303	46.1171	89.7204	113.987	474.547	83.275	2.51	1.77558e-21	2.16509e-19	Chr06	128167748	128169106	981	PF03106:WRKY DNA -binding domain	WRKY
evm.TU.Ga11G0671	23.1858	35.1849	36.3008	7.84972	3.94375	4.82998	31.5572	5.54115	2.50962	3.16959e-05	0.000447775	Chr11	10672443	10689698	2808	PF11721:Di-glucose binding within endoplasmic reticulum|PF00069:Protein kinase domain	Pkinase
novel.992	409.28	329.082	228.897	98.1216	42.3953	29.9459	322.42	56.8209	2.50498	4.39773e-13	2.43749e-11	Chr07	94747163	94749468	1060	-	-
evm.TU.Ga01G2124	18.1454	39.3243	36.3008	3.92486	0	12.5579	31.2568	5.49427	2.50341	0.000841524	0.00721631	Chr01	100741974	100745237	930	PF13499:EF-hand domain pair	-
evm.TU.Ga11G3810	443.555	482.24	510.228	58.8729	109.439	85.0076	478.674	84.4399	2.50323	4.26691e-30	9.82779e-28	Chr11	121819965	121821265	759	PF04640:PLATZ transcription factor	-
evm.TU.Ga10G0507	20.1616	16.5576	24.2005	2.94365	5.91563	1.93199	20.3066	3.59709	2.50011	0.000757325	0.00661647	Chr10	8420822	8421259	438	-	-
evm.TU.Ga13G1638	254.036	104.52	161.337	42.1923	36.4797	13.5239	173.297	30.732	2.49692	2.30332e-10	8.87479e-09	Chr13	102524849	102526230	1074	PF00274:Fructose-bisphosphate aldolase class-I	-
evm.TU.Ga11G3009	131.05	155.227	78.6517	25.5116	27.6063	11.5919	121.643	21.5699	2.49673	7.29322e-11	3.00629e-09	Chr11	114386731	114387565	720	PF02183:Homeobox associated leucine zipper|PF00046:Homeobox domain	Homeobox
evm.TU.Ga04G0288	387.102	185.238	71.5932	52.0044	35.4938	28.0139	214.644	38.504	2.47902	0.000470315	0.00445581	Chr04	3515535	3516509	897	PF03181:BURP domain	-
evm.TU.Ga13G1783	1278.24	1764.42	1456.07	375.806	189.3	244.397	1499.58	269.834	2.47436	2.15571e-29	4.55984e-27	Chr13	106993089	106993445	357	PF13833:EF-hand domain pair	-
evm.TU.Ga04G1596	299.399	428.427	468.885	78.4972	62.1141	75.3477	398.904	71.9863	2.46996	8.26402e-27	1.48533e-24	Chr04	89507219	89507755	537	PF13833:EF-hand domain pair	-
evm.TU.Ga04G0615	21.1696	31.0455	34.2841	2.94365	5.91563	6.76197	28.8331	5.20708	2.468	8.24476e-05	0.0010153	Chr04	11504759	11505655	897	PF13867:Sin3 binding region of histone deacetylase complex subunit SAP30	-
evm.TU.Ga08G1764	538.314	1044.16	496.111	87.3282	149.863	139.103	692.862	125.431	2.46544	8.75615e-19	8.53492e-17	Chr08	110350584	110353936	1341	PF00067:Cytochrome P450	p450
evm.TU.Ga12G0366	221.777	272.165	165.37	48.0796	47.325	24.1499	219.771	39.8515	2.46415	2.69493e-16	2.06904e-14	Chr12	3037790	3039780	1116	PF00892:EamA-like transporter family	DUF6
evm.TU.Ga11G2931	49.3958	62.0909	77.6434	12.7558	18.7328	2.89799	63.0434	11.4622	2.46227	9.46825e-07	1.96795e-05	Chr11	113216407	113229292	1650	-	-
evm.TU.Ga13G0440	595.774	788.555	595.938	97.1403	112.397	149.729	660.089	119.756	2.46194	4.36149e-33	1.21086e-30	Chr13	5187261	5189809	1152	PF00481:Protein phosphatase 2C	PP2C
evm.TU.Ga04G1953	138.107	196.621	206.713	16.6807	32.536	49.2658	180.48	32.8275	2.45758	3.17999e-13	1.80765e-11	Chr04	96100050	96100442	393	PF05678:VQ motif	-
evm.TU.Ga05G1983	187.503	325.977	198.646	53.9669	43.3813	32.8438	237.375	43.3973	2.45169	7.35664e-17	5.9261e-15	Chr05	18065573	18067486	714	PF03641:Possible lysine decarboxylase	-
evm.TU.Ga12G2001	49.3958	54.847	45.376	11.7746	4.92969	10.626	49.8729	9.11008	2.45134	3.7452e-07	8.60705e-06	Chr12	37323759	37326104	1710	PF07731:Multicopper oxidase|PF00394:Multicopper oxidase|PF07732:Multicopper oxidase	-
evm.TU.Ga11G3274	138.107	218.353	219.821	10.7934	54.2266	40.5718	192.094	35.1973	2.44821	3.94354e-10	1.47735e-08	Chr11	117263925	117264602	678	PF00847:AP2 domain	AP2
evm.TU.Ga09G1825	39.3151	28.9758	59.493	5.88729	7.8875	9.65996	42.5946	7.81158	2.44674	4.96742e-06	8.7067e-05	Chr09	75920531	75921543	654	PF02798:Glutathione S-transferase, N-terminal domain|PF00043:Glutathione S-transferase, C-terminal domain	GST_N
evm.TU.Ga05G1755	109.881	119.008	115.961	16.6807	29.5781	17.3879	114.95	21.2156	2.4388	2.375e-13	1.36251e-11	Chr05	15943641	15943817	177	-	-
evm.TU.Ga06G0198	325.609	263.886	133.103	89.2906	28.5922	15.4559	240.866	44.4462	2.43828	0.00187239	0.0137963	Chr06	1629592	1629882	291	-	-
evm.TU.Ga14G1906	451.619	383.929	359.983	67.7039	53.2406	99.4975	398.51	73.4807	2.43825	4.10159e-25	6.3136e-23	tig00016096	1283208	1284880	534	PF00582:Universal stress protein family	Usp
evm.TU.Ga13G1666	149.196	78.6485	36.3008	8.83094	15.775	24.1499	88.0483	16.2519	2.43672	1.58794e-06	3.16495e-05	Chr13	103634804	103639090	867	PF00293:NUDIX domain	NUDIX
evm.TU.Ga12G0803	101.816	107.624	34.2841	12.7558	20.7047	11.5919	81.2414	15.0175	2.43609	3.22687e-07	7.55544e-06	Chr12	7532275	7533744	1470	PF00534:Glycosyl transferases group 1|PF13439:Glycosyltransferase Family 4	Glycos_transf_1
evm.TU.Ga07G0969	169.357	114.868	111.927	21.5867	21.6906	29.9459	132.051	24.4077	2.43505	8.41053e-14	5.02917e-12	Chr07	13187869	13188459	591	PF05678:VQ motif	-
evm.TU.Ga07G1861	340.731	390.138	468.885	75.5536	71.9735	74.3817	399.918	73.9696	2.43469	1.80152e-31	4.51745e-29	Chr07	57256759	57257265	414	-	-
evm.TU.Ga07G0897	1940.55	2993.82	2479.55	372.862	454.517	543.856	2471.31	457.078	2.4346	5.54892e-39	2.05403e-36	Chr07	11500753	11501217	465	PF13499:EF-hand domain pair	-
evm.TU.Ga07G1021	46.3716	36.2197	33.2757	7.84972	3.94375	9.65996	38.6224	7.15114	2.43145	7.7173e-06	0.000128873	Chr07	14255769	14257849	741	PF06203:CCT motif	CCT
evm.TU.Ga06G0821	58.4686	65.1955	13.1086	10.7934	3.94375	10.626	45.5909	8.45436	2.42938	0.000116599	0.00136812	Chr06	15675997	15677947	624	PF04525:LURP-one-related	-
evm.TU.Ga10G2167	515.128	690.244	780.467	94.1967	126.2	148.763	661.946	123.053	2.42708	2.6886e-29	5.61069e-27	Chr10	113893939	113895996	519	PF03106:WRKY DNA -binding domain	WRKY
evm.TU.Ga04G1545	1052.43	1843.07	1590.18	276.703	295.781	265.649	1495.23	279.378	2.42006	7.29832e-35	2.26934e-32	Chr04	87744803	87745891	1089	PF01501:Glycosyl transferase family 8	Glyco_transf_8
evm.TU.Ga11G2923	203.632	208.005	219.821	48.0796	36.4797	33.8098	210.486	39.4564	2.41582	6.84252e-22	8.54463e-20	Chr11	113156774	113157178	405	PF15699:NPR1 interacting	-
evm.TU.Ga07G0095	106.856	119.008	76.635	14.7182	21.6906	20.2859	100.833	18.8983	2.41523	1.39798e-11	6.40191e-10	Chr07	1092722	1095247	792	-	-
novel.1276	42.3393	39.3243	38.3175	8.83094	7.8875	5.79597	39.9937	7.50481	2.4149	2.74071e-06	5.15857e-05	Chr10	1961095	1962325	1149	PF01582:TIR domain	TIR
evm.TU.Ga09G2691	12.0969	17.5924	12.1003	3.92486	2.95781	0.965996	13.9299	2.61622	2.41471	0.00582509	0.0334921	Chr09	83818679	83819761	198	-	-
evm.TU.Ga04G1130	1091.75	1784.08	1346.15	263.947	207.047	320.711	1407.33	263.901	2.41456	1.60506e-31	4.05755e-29	Chr04	66043583	66044819	996	PF00804:Syntaxin|PF05739:SNARE domain	SNARE
evm.TU.Ga05G1262	73.5897	66.2303	62.518	15.6994	10.8453	11.5919	67.446	12.7122	2.40772	2.96283e-09	9.67713e-08	Chr05	11185794	11187203	945	PF03106:WRKY DNA -binding domain	WRKY
evm.TU.Ga06G1946	39.3151	64.1606	31.259	11.7746	10.8453	2.89799	44.9116	8.50596	2.40224	1.65962e-05	0.000253833	Chr06	121678767	121681691	2250	PF07714:Protein tyrosine kinase|PF01453:D-mannose binding lectin	Pkinase_Tyr
evm.TU.Ga12G1037	29.2343	25.8712	12.1003	4.90608	3.94375	3.86398	22.4019	4.23794	2.40212	0.000718002	0.0063461	Chr12	11058969	11061614	2646	PF12819:Carbohydrate-binding protein of the ER|PF07714:Protein tyrosine kinase	Pkinase_Tyr
novel.730	237.907	268.026	196.629	97.1403	13.8031	22.2179	234.187	44.3871	2.39953	0.00321927	0.0211807	Chr06	8304373	8305196	559	-	-
evm.TU.Ga05G2281	281.254	184.203	193.604	33.3613	49.2969	42.5038	219.687	41.7207	2.39693	3.31207e-18	3.03792e-16	Chr05	21153526	21156486	1647	PF01490:Transmembrane amino acid transporter protein	Aa_trans
evm.TU.Ga10G1008	273.189	344.605	374.1	69.6663	45.3531	73.4157	330.631	62.8117	2.39544	1.26559e-23	1.81347e-21	Chr10	22451849	22452340	492	PF13499:EF-hand domain pair	-
evm.TU.Ga11G0466	88.7109	191.447	23.1922	25.5116	15.775	16.4219	101.117	19.2362	2.3937	1.42224e-05	0.000221008	Chr11	6287888	6289288	1401	PF06101:Plant protein of unknown function (DUF946)	-
evm.TU.Ga11G3932	1781.27	960.34	545.52	353.238	149.863	122.681	1095.71	208.594	2.39314	0.000297417	0.00305513	Chr11	122771442	122772443	270	-	-
evm.TU.Ga12G0961	1955.67	2497.09	2263.76	430.754	447.616	400.888	2238.84	426.419	2.39244	3.86499e-63	7.06929e-60	Chr12	9931150	9933168	2019	PF00069:Protein kinase domain|PF13855:Leucine rich repeat	Pkinase
novel.612	49.3958	25.8712	12.1003	7.84972	5.91563	2.89799	29.1224	5.55445	2.39217	0.00058741	0.00534218	Chr05	90668874	90689762	960	-	-
evm.TU.Ga12G0102	107.864	71.4046	51.4261	10.7934	18.7328	14.4899	76.8984	14.672	2.39031	2.29904e-08	6.59468e-07	Chr12	828385	832995	1428	PF01554:MatE	MatE
evm.TU.Ga13G2211	56.4524	108.659	40.3342	7.84972	23.6625	7.72796	68.4819	13.0801	2.38933	4.66827e-06	8.23809e-05	Chr13	117030865	117031812	948	PF03059:Nicotianamine synthase protein	-
novel.1344	369.965	426.358	388.217	68.6851	92.6782	65.6877	394.846	75.6837	2.38368	9.84159e-31	2.33599e-28	Chr10	119231097	119234318	2445	-	-
evm.TU.Ga05G0684	62.5009	110.729	75.6267	10.7934	8.87344	28.0139	82.9521	15.8936	2.38096	1.1094e-07	2.8415e-06	Chr05	5997677	5999248	1572	PF07839:Plant calmodulin-binding domain	-
evm.TU.Ga07G2055	116.937	173.855	126.044	28.4553	14.7891	36.7078	138.945	26.6507	2.38052	3.77716e-12	1.83798e-10	Chr07	80954708	80955952	1245	PF00069:Protein kinase domain	Pkinase
evm.TU.Ga11G0500	19.1535	33.1152	34.2841	3.92486	9.85938	2.89799	28.8509	5.56074	2.37752	0.000244033	0.00259241	Chr11	6789166	6800318	2631	PF08263:Leucine rich repeat N-terminal domain|PF13855:Leucine rich repeat	LRRNT_2
evm.TU.Ga10G0001	2328.66	1785.11	1155.58	364.031	274.091	376.738	1756.45	338.287	2.37624	2.53989e-26	4.3393e-24	Chr10	64098	65540	1443	PF02458:Transferase family	-
evm.TU.Ga04G1179	28.2262	54.847	8.06684	4.90608	4.92969	7.72796	30.38	5.85458	2.37333	0.000973084	0.00810964	Chr04	71161693	71165246	1419	PF00450:Serine carboxypeptidase	Peptidase_S10
evm.TU.Ga02G1319	110.889	103.485	74.6183	23.5492	20.7047	11.5919	96.3306	18.6153	2.37273	1.74914e-10	6.84986e-09	Chr02	91313579	91315796	1734	PF01823:MAC/Perforin domain	-
evm.TU.Ga12G1942	34.2747	40.3591	31.259	9.81216	3.94375	6.76197	35.2976	6.83929	2.36689	2.21274e-05	0.000325926	Chr12	32487784	32488266	483	PF13962:Domain of unknown function	-
novel.86	151.212	103.485	97.8105	31.3989	11.8313	25.1159	117.502	22.782	2.36619	1.40223e-10	5.59705e-09	Chr01	5406200	5422762	1007	-	-
evm.TU.Ga13G0743	98.7917	168.68	141.17	39.2486	20.7047	19.3199	136.214	26.4244	2.36617	1.29907e-11	5.97534e-10	Chr13	11815869	11816231	363	PF13833:EF-hand domain pair	-
evm.TU.Ga02G1481	127.018	53.8121	10.0836	10.7934	9.85938	16.4219	63.6379	12.3582	2.36384	0.000279954	0.0029043	Chr02	94761751	94768021	972	PF01370:NAD dependent epimerase/dehydratase family	Epimerase
novel.562	182.462	214.214	205.704	31.3989	51.2688	34.7758	200.793	39.1478	2.35924	6.40698e-19	6.34454e-17	Chr05	22136719	22141480	4755	PF00665:Integrase core domain|PF07727:Reverse transcriptase (RNA-dependent DNA polymerase)	RVT_2
evm.TU.Ga05G0999	283.27	394.277	383.175	58.8729	46.3391	102.396	353.574	69.2025	2.35198	4.94245e-18	4.43834e-16	Chr05	8664547	8666511	1965	PF03514:GRAS domain family	GRAS
evm.TU.Ga14G1853	11.0889	10.3485	18.1504	2.94365	0.985938	3.86398	13.1959	2.59786	2.34254	0.00885648	0.0463063	tig00016096	332172	332608	333	-	-
evm.TU.Ga10G2783	350.811	313.559	499.136	104.99	49.2969	75.3477	387.835	76.5449	2.34104	4.45722e-18	4.02886e-16	Chr10	126880529	126880981	453	PF00462:Glutaredoxin	-
evm.TU.Ga12G1495	28.2262	50.7076	30.2507	8.83094	10.8453	1.93199	36.3948	7.20275	2.33932	0.000103335	0.00123249	Chr12	22635211	22636473	1263	PF00847:AP2 domain	AP2
evm.TU.Ga07G1664	180.446	227.667	179.487	31.3989	33.5219	51.1978	195.867	38.7062	2.33793	1.76552e-17	1.5207e-15	Chr07	37077117	37078565	828	PF00249:Myb-like DNA-binding domain	Myb_DNA-binding
evm.TU.Ga13G0469	102.824	100.38	78.6517	14.7182	30.5641	10.626	93.952	18.6361	2.33558	3.52164e-09	1.13946e-07	Chr13	5629649	5631694	2046	PF00188:Cysteine-rich secretory protein family|PF00069:Protein kinase domain	Pkinase
evm.TU.Ga08G0122	1036.3	2045.9	1584.13	320.857	277.049	327.473	1555.44	308.46	2.33403	1.23573e-27	2.37183e-25	Chr08	930332	931174	843	PF04857:CAF1 family ribonuclease	CAF1
evm.TU.Ga09G2701	1854.86	3047.63	2493.66	503.364	452.546	511.012	2465.39	488.974	2.33389	4.11745e-39	1.56132e-36	Chr09	83962729	83963601	873	PF13639:Ring finger domain	-
evm.TU.Ga14G1840	69.5574	66.2303	17.142	8.83094	14.7891	6.76197	50.9766	10.1273	2.33245	5.43406e-05	0.000713496	tig00016096	127452	130739	660	PF00241:Cofilin/tropomyosin-type actin-binding protein	Cofilin_ADF
evm.TU.Ga03G0193	27.2181	19.6621	12.1003	2.94365	2.95781	5.79597	19.6602	3.89914	2.33195	0.00180047	0.0133422	Chr03	1856819	1861674	2946	PF00069:Protein kinase domain|PF13947:Wall-associated receptor kinase galacturonan-binding	Pkinase
evm.TU.Ga13G2465	206.656	340.465	316.624	72.61	36.4797	62.7897	287.915	57.2931	2.32863	1.40035e-16	1.08856e-14	Chr13	119956868	119957257	390	-	-
evm.TU.Ga02G0475	39.3151	41.394	32.2674	7.84972	7.8875	6.76197	37.6588	7.49973	2.3283	8.49633e-06	0.000140077	Chr02	7854636	7854950	315	-	-
evm.TU.Ga07G2676	378.029	642.641	344.858	91.253	60.1422	120.749	455.176	90.7149	2.32622	1.26118e-16	9.90284e-15	Chr07	97122300	97123279	891	PF02893:GRAM domain	GRAM
evm.TU.Ga05G1842	12.0969	19.6621	22.1838	2.94365	5.91563	1.93199	17.981	3.59709	2.32386	0.00272661	0.0185501	Chr05	16717090	16718203	1044	PF00141:Peroxidase	-
evm.TU.Ga13G1929	636.098	419.114	173.437	96.1591	77.8891	71.4837	409.55	81.844	2.32319	1.25606e-11	5.79466e-10	Chr13	110651319	110653182	1104	PF14226:non-haem dioxygenase in morphine synthesis N-terminal|PF03171:2OG-Fe(II) oxygenase superfamily	2OG-FeII_Oxy
evm.TU.Ga13G1729	25.202	7.24394	21.1755	0.981216	2.95781	6.76197	17.8738	3.567	2.32299	0.00607484	0.0346018	Chr13	105739765	105740280	516	PF04520:Senescence regulator	-
evm.TU.Ga11G3398	49.3958	25.8712	3.02507	1.96243	8.87344	4.82998	26.0974	5.22195	2.32194	0.00657028	0.0368566	Chr11	118306668	118307323	339	PF03650:Uncharacterised protein family (UPF0041)	-
evm.TU.Ga10G2346	40.3231	23.8015	14.117	9.81216	2.95781	2.89799	26.0805	5.22265	2.32128	0.00109081	0.00893037	Chr10	120555158	120558227	2340	PF07714:Protein tyrosine kinase|PF08276:PAN-like domain|PF11883:Domain of unknown function (DUF3403)|PF01453:D-mannose binding lectin	B_lectin
evm.TU.Ga01G0017	135.083	111.764	113.944	20.6055	18.7328	32.8438	120.263	24.0607	2.32014	9.53277e-13	5.01543e-11	Chr01	109389	110464	840	PF02365:No apical meristem (NAM) protein	NAM
evm.TU.Ga05G2120	1392.16	2581.95	2043.94	243.341	395.361	567.039	2006.01	401.914	2.3193	2.40931e-08	6.87296e-07	Chr05	19572821	19573555	735	PF00249:Myb-like DNA-binding domain	Myb_DNA-binding
evm.TU.Ga14G2242	9.07271	20.697	14.117	0.981216	3.94375	3.86398	14.6289	2.92965	2.31832	0.00729741	0.039906	tig00019444	250376	250783	408	PF08263:Leucine rich repeat N-terminal domain	LRRNT_2
evm.TU.Ga11G3047	785.293	1257.34	1312.88	182.506	280.992	209.621	1118.5	224.373	2.31768	2.88023e-26	4.84097e-24	Chr11	115093908	115095591	999	PF03106:WRKY DNA -binding domain	WRKY
evm.TU.Ga11G3600	3518.19	6099.4	3982	707.456	1011.57	1012.36	4533.2	910.464	2.3158	1.74321e-29	3.73816e-27	Chr11	120123268	120125917	1617	PF07732:Multicopper oxidase|PF07731:Multicopper oxidase|PF00394:Multicopper oxidase	-
evm.TU.Ga01G2599	32.2585	34.15	11.0919	2.94365	7.8875	4.82998	25.8335	5.22038	2.30721	0.000948103	0.00794832	Chr01	110018507	110021550	2124	PF02518:Histidine kinase-, DNA gyrase B-, and HSP90-like ATPase|PF00183:Hsp90 protein	HATPase_c
evm.TU.Ga13G0817	156.252	233.876	111.927	41.2111	25.6344	34.7758	167.352	33.8738	2.30395	3.34114e-12	1.64382e-10	Chr13	14429221	14430257	1005	PF00847:AP2 domain|PF02362:B3 DNA binding domain	B3
evm.TU.Ga05G4266	63.5089	50.7076	30.2507	7.84972	8.87344	12.5579	48.1557	9.76037	2.30153	4.42309e-06	7.89504e-05	Chr05	96473162	96476223	273	-	-
evm.TU.Ga04G2089	23.1858	24.8364	24.2005	6.86851	2.95781	4.82998	24.0742	4.88543	2.30043	0.000412246	0.00400472	Chr04	97815385	97815576	192	-	-
evm.TU.Ga10G2639	78.6301	52.7773	31.259	14.7182	8.87344	9.65996	54.2221	11.0839	2.29068	4.05753e-06	7.3139e-05	Chr10	125468599	125470419	1821	PF03055:Retinal pigment epithelial membrane protein	RPE65
evm.TU.Ga07G0526	791.342	1480.87	1325.99	173.675	239.583	322.643	1199.4	245.3	2.28942	1.05474e-20	1.18398e-18	Chr07	5607247	5607906	660	PF00847:AP2 domain	AP2
evm.TU.Ga03G2286	36.2908	64.1606	85.7102	16.6807	11.8313	9.65996	62.0539	12.724	2.28659	9.89616e-07	2.04731e-05	Chr03	131031465	131032629	984	PF00141:Peroxidase	-
evm.TU.Ga07G0622	436.498	249.399	62.518	46.1171	66.0578	41.5378	249.472	51.2376	2.28369	0.00257452	0.0177381	Chr07	6879103	6883187	1704	PF01274:Malate synthase	-
evm.TU.Ga02G1525	3227.87	2698.89	1654.71	512.195	549.167	500.386	2527.15	520.583	2.27933	1.12725e-28	2.30596e-26	Chr02	95490420	95491049	630	PF03168:Late embryogenesis abundant protein	-
evm.TU.Ga09G0646	157.26	218.353	106.886	43.1735	42.3953	14.4899	160.833	33.3529	2.27062	1.80913e-09	6.09459e-08	Chr09	45764670	45766292	663	-	-
evm.TU.Ga14G0222	964.731	1292.53	1223.14	175.638	243.527	302.357	1160.13	240.507	2.26984	6.37388e-30	1.44664e-27	tig00000889	78587	80658	1314	PF01490:Transmembrane amino acid transporter protein	Aa_trans
evm.TU.Ga10G2873	233.874	398.417	117.978	57.8917	59.1563	38.6398	250.09	51.8959	2.26882	3.91564e-10	1.47045e-08	Chr10	127641037	127643640	903	PF02265:S1/P1 Nuclease	-
evm.TU.Ga14G0370	98.7917	95.2061	27.2256	12.7558	14.7891	18.3539	73.7411	15.2996	2.26814	4.08339e-06	7.34774e-05	tig00004298	83920	85728	1536	PF04577:Protein of unknown function (DUF563)	-
evm.TU.Ga08G2342	6132.14	8622.36	7276.29	1306	1503.56	1768.74	7343.6	1526.1	2.26658	4.71792e-45	2.66726e-42	Chr08	122856660	122860008	996	PF00403:Heavy-metal-associated domain	HMA
evm.TU.Ga13G0074	14.1131	14.4879	23.1922	5.88729	3.94375	0.965996	17.2644	3.59901	2.26522	0.00448935	0.0273763	Chr13	782738	784744	2007	PF07649:C1-like domain|PF03107:C1 domain	C1_3
evm.TU.Ga05G2993	123.994	61.0561	21.1755	8.83094	13.8031	20.2859	68.7417	14.3067	2.26375	6.01904e-05	0.000775634	Chr05	32462554	32463667	672	PF03195:Protein of unknown function DUF260	-
evm.TU.Ga14G0169	146.171	167.646	145.203	36.305	22.6766	36.7078	153.007	31.8965	2.26119	4.19536e-15	2.83588e-13	tig00000498	950896	951897	1002	PF07816:Protein of unknown function (DUF1645)	-
evm.TU.Ga05G1686	86.6948	72.4394	96.8021	19.6243	5.91563	28.0139	85.3121	17.8513	2.25488	1.80486e-07	4.454e-06	Chr05	15084999	15085580	582	PF00847:AP2 domain	AP2
evm.TU.Ga05G2791	121.978	100.38	62.518	22.568	22.6766	14.4899	94.9586	19.9115	2.25455	3.65797e-09	1.18234e-07	Chr05	28624558	28626972	2415	PF00069:Protein kinase domain|PF01453:D-mannose binding lectin|PF00954:S-locus glycoprotein domain	Pkinase
evm.TU.Ga03G1691	76.614	41.394	8.06684	9.81216	10.8453	5.79597	42.0249	8.81782	2.25369	0.000907408	0.00769429	Chr03	112773136	112774695	1197	-	-
novel.322	309.48	156.262	132.095	50.042	52.2547	23.1839	199.279	41.8269	2.25332	6.51939e-10	2.36263e-08	Chr03	126274259	126276013	1755	PF14223:gag-polypeptide of LTR copia-type	-
evm.TU.Ga10G1728	653.235	681.965	473.927	98.1216	146.905	135.239	603.042	126.755	2.25009	1.14652e-26	2.02556e-24	Chr10	93587133	93590293	501	-	-
evm.TU.Ga05G2754	530.249	896.179	601.988	124.614	176.483	125.579	676.139	142.226	2.24921	4.58968e-23	6.37106e-21	Chr05	28014284	28022850	2916	PF01794:Ferric reductase like transmembrane component|PF08022:FAD-binding domain|PF08030:Ferric reductase NAD binding domain|PF08414:Respiratory burst NADPH oxidase	FAD_binding_8
evm.TU.Ga08G2892	651.219	893.075	830.885	112.84	215.92	170.981	791.726	166.58	2.24879	2.74821e-24	4.04847e-22	Chr08	128755724	128757130	759	PF06200:tify domain|PF09425:Divergent CCT motif	Zim
evm.TU.Ga02G1797	2214.75	3085.92	3680.5	200.168	795.652	896.444	2993.72	630.755	2.24677	0.000410602	0.00399227	Chr02	99023961	99026897	2142	PF02779:Transketolase, pyrimidine binding domain|PF02780:Transketolase, C-terminal domain|PF13292:1-deoxy-D-xylulose-5-phosphate synthase	-
evm.TU.Ga03G1550	136.091	192.482	140.161	34.3425	32.536	31.8779	156.245	32.9188	2.24651	4.37747e-15	2.94617e-13	Chr03	100324750	100326861	1560	PF00282:Pyridoxal-dependent decarboxylase conserved domain	-
evm.TU.Ga06G0760	44.3555	86.9273	86.7186	17.6619	12.8172	15.4559	72.6671	15.3117	2.24614	1.00895e-07	2.61217e-06	Chr06	13999489	14002225	1584	-	-
evm.TU.Ga10G0051	327.626	327.012	287.381	69.6663	44.3672	85.0076	314.006	66.347	2.24175	1.32756e-20	1.47425e-18	Chr10	544125	546548	2424	PF00069:Protein kinase domain	Pkinase
evm.TU.Ga10G1104	26.21	18.6273	6.05013	5.88729	2.95781	1.93199	16.9625	3.59237	2.24052	0.00792046	0.0424765	Chr10	26878846	26879154	309	-	-
novel.429	24.1939	18.6273	8.06684	0.981216	6.90157	2.89799	16.9627	3.59359	2.24026	0.00800144	0.0428148	Chr04	24315687	24316298	612	-	-
evm.TU.Ga04G1742	328.634	424.288	317.632	65.7414	67.0438	93.7016	356.851	75.4956	2.24	3.02868e-23	4.26125e-21	Chr04	92584449	92586815	2367	PF00954:S-locus glycoprotein domain|PF01453:D-mannose binding lectin|PF07714:Protein tyrosine kinase	Pkinase_Tyr
evm.TU.Ga03G2098	161.293	190.412	198.646	37.2862	56.1985	23.1839	183.45	38.8895	2.23924	1.28752e-13	7.55507e-12	Chr03	127824377	127825212	378	-	-
evm.TU.Ga02G1167	1206.67	1933.1	1176.75	296.327	329.303	288.833	1438.84	304.821	2.23882	1.0819e-29	2.38585e-27	Chr02	87866609	87867881	780	PF03330:Rare lipoprotein A (RlpA)-like double-psi beta-barrel|PF01357:Pollen allergen	-
evm.TU.Ga01G2056	1068.56	1820.3	1859.41	378.749	280.006	347.758	1582.76	335.505	2.23794	1.23889e-26	2.17638e-24	Chr01	98278004	98278675	672	PF00847:AP2 domain	AP2
evm.TU.Ga05G1973	103.832	129.356	140.161	23.5492	24.6484	30.9119	124.45	26.3698	2.23788	4.65432e-13	2.55691e-11	Chr05	17934096	17937941	1866	PF05003:Protein of unknown function (DUF668)|PF11961:Domain of unknown function (DUF3475)	-
evm.TU.Ga03G2453	107.864	47.6031	29.2423	15.6994	19.7188	3.86398	61.5699	13.0941	2.23535	0.000103204	0.00123234	Chr03	133108864	133110196	585	PF01596:O-methyltransferase	-
evm.TU.Ga03G1815	34.2747	27.9409	11.0919	6.86851	0.985938	7.72796	24.4358	5.19414	2.23159	0.00253263	0.017535	Chr03	118328093	118331121	2019	PF03407:Nucleotide-diphospho-sugar transferase	-
evm.TU.Ga10G2932	25.202	40.3591	26.2172	6.86851	8.87344	3.86398	30.5928	6.53531	2.22805	0.000172255	0.00191906	Chr10	128214068	128214865	798	PF03168:Late embryogenesis abundant protein	-
novel.1424	142.139	97.2758	58.4846	36.305	12.8172	14.4899	99.2998	21.204	2.2279	5.36316e-07	1.18861e-05	Chr10	87605342	87607293	1837	-	-
evm.TU.Ga03G1283	27.2181	35.1849	11.0919	2.94365	10.8453	1.93199	24.4983	5.24032	2.22709	0.00304232	0.0202609	Chr03	73071693	73072477	594	PF01280:Ribosomal protein L19e	-
evm.TU.Ga14G1837	1524.21	2300.47	2022.76	403.28	390.431	456.916	1949.15	416.876	2.225	5.27062e-39	1.97452e-36	tig00016096	77935	79874	1320	PF06911:Senescence-associated protein	-
evm.TU.Ga08G0314	135.083	221.458	112.936	29.4365	37.4656	33.8098	156.492	33.5707	2.22036	6.54746e-12	3.09402e-10	Chr08	2913677	2914689	843	PF00722:Glycosyl hydrolases family 16|PF06955:Xyloglucan endo-transglycosylase (XET) C-terminus	-
evm.TU.Ga03G2305	19.1535	26.9061	22.1838	6.86851	1.97188	5.79597	22.7478	4.87879	2.21936	0.00107487	0.00882543	Chr03	131229716	131231287	1116	PF00656:Caspase domain	Peptidase_C14
evm.TU.Ga04G2111	144.155	98.3107	44.3676	24.5304	17.7469	19.3199	95.6112	20.5324	2.21929	2.99167e-07	7.09018e-06	Chr04	98079438	98081387	1200	PF00481:Protein phosphatase 2C	PP2C
evm.TU.Ga01G0708	277.222	256.643	252.089	25.5116	64.086	79.2116	261.984	56.2697	2.21842	3.69337e-13	2.0767e-11	Chr01	9475236	9476466	1047	PF02365:No apical meristem (NAM) protein	NAM
evm.TU.Ga08G1251	5802.5	4614.39	3153.13	1528.73	769.032	620.169	4523.34	972.645	2.21741	4.43939e-06	7.90605e-05	Chr08	78511499	78513619	897	PF00230:Major intrinsic protein	-
evm.TU.Ga10G2312	208.672	260.782	247.047	62.7978	47.325	44.4358	238.834	51.5195	2.213	6.03561e-20	6.4271e-18	Chr10	119275947	119276418	387	-	-
evm.TU.Ga14G2240	208.672	230.771	216.796	48.0796	44.3672	49.2658	218.747	47.2375	2.21095	3.26847e-21	3.84961e-19	tig00019444	214272	217255	2619	PF13855:Leucine rich repeat	-
evm.TU.Ga14G2799	212.705	87.9622	46.3843	18.6431	26.6203	29.9459	115.684	25.0698	2.20606	2.66123e-06	5.02723e-05	tig00025196	37821	38795	723	-	-
evm.TU.Ga09G1823	195.567	162.471	116.969	69.6663	22.6766	10.626	158.336	34.3229	2.20603	0.00344929	0.0223815	Chr09	75911187	75911619	351	PF14368:Probable lipid transfer	-
evm.TU.Ga10G0443	458.676	353.918	280.323	96.1591	88.7344	52.1638	364.306	79.0191	2.20555	2.68613e-17	2.26963e-15	Chr10	7365865	7367435	1440	-	-
evm.TU.Ga10G2870	1471.79	1704.4	1769.66	418.979	340.149	313.949	1648.62	357.692	2.20457	2.02325e-45	1.16502e-42	Chr10	127625434	127628384	879	PF03619:Organic solute transporter Ostalpha	-
novel.418	180.446	171.785	224.863	56.9105	37.4656	30.9119	192.365	41.7627	2.20431	4.39523e-15	2.95173e-13	Chr04	10776008	10780637	3863	-	-
evm.TU.Ga02G0453	726.825	1214.91	833.91	213.905	217.892	170.981	925.216	200.926	2.20317	2.1476e-26	3.68936e-24	Chr02	7205733	7207645	1713	PF07731:Multicopper oxidase|PF00394:Multicopper oxidase|PF07732:Multicopper oxidase	-
evm.TU.Ga05G2390	110.889	114.868	66.5515	32.3801	16.7609	14.4899	97.4361	21.2103	2.20012	1.94566e-08	5.65406e-07	Chr05	22401973	22402863	891	PF04674:Phosphate-induced protein 1 conserved region	-
evm.TU.Ga06G2399	546.379	570.202	770.384	62.7978	186.342	162.287	628.988	137.142	2.19733	4.56291e-14	2.80393e-12	Chr06	129955621	129959370	2661	PF01477:PLAT/LH2 domain|PF00305:Lipoxygenase	Lipoxygenase
evm.TU.Ga11G4045	712.712	1004.84	616.105	241.379	125.214	143.933	777.885	170.175	2.19249	7.96023e-19	7.78351e-17	Chr11	123731641	123733044	1404	PF03016:Exostosin family	-
evm.TU.Ga11G0293	27.2181	45.5334	56.4679	0	11.8313	16.4219	43.0731	9.41773	2.19182	0.000946433	0.0079386	Chr11	3687510	3687782	273	-	-
evm.TU.Ga08G2346	1292.36	1040.02	422.501	261.985	163.666	177.743	918.294	201.131	2.19082	1.31012e-05	0.000205223	Chr08	122921141	122924058	1104	PF06955:Xyloglucan endo-transglycosylase (XET) C-terminus|PF00722:Glycosyl hydrolases family 16	-
evm.TU.Ga03G2476	725.817	1084.52	658.456	196.243	179.441	165.185	822.931	180.29	2.19038	1.81029e-26	3.14464e-24	Chr03	133420111	133421361	1251	PF04564:U-box domain	U-box
evm.TU.Ga12G0067	429.441	685.07	649.381	129.52	104.509	152.627	587.964	128.886	2.18916	4.19581e-23	5.85042e-21	Chr12	520648	521619	972	PF00069:Protein kinase domain	Pkinase
evm.TU.Ga08G0910	306.456	294.932	218.813	62.7978	62.1141	55.0617	273.4	59.9912	2.18833	7.07727e-21	8.06083e-19	Chr08	19212567	19214984	2418	PF01453:D-mannose binding lectin|PF00069:Protein kinase domain	Pkinase
evm.TU.Ga12G1642	31.2504	34.15	19.1588	8.83094	3.94375	5.79597	28.1864	6.19022	2.18631	0.000374516	0.00369689	Chr12	25440084	25440536	453	PF14009:Domain of unknown function (DUF4228)	-
evm.TU.Ga05G1785	41.3312	113.833	67.5598	15.6994	20.7047	12.5579	74.2415	16.3207	2.18561	1.30129e-06	2.63426e-05	Chr05	16273276	16273641	366	PF13833:EF-hand domain pair	-
evm.TU.Ga03G1589	1547.4	2086.26	1992.51	421.923	403.249	412.48	1875.39	412.55	2.18449	7.68289e-47	4.87534e-44	Chr03	104634431	104639168	588	PF04749:PLAC8 family	-
evm.TU.Ga01G2486	1773.21	2486.74	1943.1	310.064	417.052	638.523	2067.68	455.213	2.18318	1.66055e-22	2.15138e-20	Chr01	108559592	108561805	1719	PF03106:WRKY DNA -binding domain	WRKY
evm.TU.Ga08G0535	33.2666	19.6621	18.1504	9.81216	2.95781	2.89799	23.693	5.22265	2.18298	0.00178009	0.0132353	Chr08	6600121	6603246	3126	PF00122:E1-E2 ATPase|PF00690:Cation transporter/ATPase, N-terminus|PF12710:haloacid dehalogenase-like hydrolase|PF00689:Cation transporting ATPase, C-terminus	E1-E2_ATPase
evm.TU.Ga13G0940	24.1939	22.7667	15.1253	3.92486	7.8875	1.93199	20.6953	4.58145	2.17804	0.00245814	0.0171452	Chr13	26503551	26504519	969	-	-
evm.TU.Ga08G2357	281.254	450.159	292.423	58.8729	74.9313	92.7356	341.279	75.5133	2.17542	9.79036e-18	8.62383e-16	Chr08	123201601	123203088	1488	PF00069:Protein kinase domain	Pkinase
evm.TU.Ga05G1049	36.2908	43.4637	48.4011	17.6619	5.91563	4.82998	42.7185	9.46916	2.17468	6.00284e-05	0.000774813	Chr05	9046905	9048591	756	PF06203:CCT motif	CCT
evm.TU.Ga14G0640	41.3312	71.4046	50.4178	11.7746	10.8453	13.5239	54.3845	12.0479	2.17323	1.33768e-06	2.69896e-05	tig00007316	183853	185520	663	PF13833:EF-hand domain pair|PF13499:EF-hand domain pair	-
evm.TU.Ga09G1800	17.1373	34.15	32.2674	5.88729	3.94375	8.69396	27.8516	6.175	2.17096	0.000507193	0.00475593	Chr09	75735293	75735796	504	PF13912:C2H2-type zinc finger	-
evm.TU.Ga03G1065	427.425	555.714	442.668	113.821	97.6079	105.294	475.269	105.574	2.17024	1.9629e-29	4.18044e-27	Chr03	37405770	37409072	1272	PF07714:Protein tyrosine kinase	Pkinase_Tyr
evm.TU.Ga03G0476	133.066	103.485	87.7269	28.4553	15.775	28.0139	108.093	24.0814	2.16555	4.02891e-10	1.50752e-08	Chr03	5804617	5805398	753	-	-
evm.TU.Ga09G0285	1778.25	1826.51	2479.55	341.463	470.292	544.822	2028.1	452.192	2.16503	9.51405e-30	2.12827e-27	Chr09	7609862	7611430	1569	PF14363:Domain associated at C-terminal with AAA|PF00004:ATPase family associated with various cellular activities (AAA)	AAA
evm.TU.Ga06G1687	204.64	284.583	299.482	76.5348	54.2266	45.4018	262.902	58.7211	2.16294	8.75114e-17	6.99506e-15	Chr06	111074937	111075158	222	-	-
evm.TU.Ga13G1841	60.4847	72.4394	76.635	18.6431	16.7609	11.5919	69.8531	15.6653	2.15765	3.36002e-08	9.46345e-07	Chr13	108566929	108567429	501	PF00847:AP2 domain	AP2
evm.TU.Ga09G2091	3574.65	5722.71	4349.04	879.169	1131.86	1057.77	4548.8	1022.93	2.15274	5.67705e-34	1.63447e-31	Chr09	78697437	78700181	1608	PF02365:No apical meristem (NAM) protein	NAM
evm.TU.Ga13G0464	21.1696	27.9409	20.1671	7.84972	1.97188	5.79597	23.0926	5.20586	2.14769	0.00142038	0.0110276	Chr13	5591455	5591811	357	-	-
evm.TU.Ga03G1276	801.422	1184.9	927.687	200.168	236.625	221.213	971.337	219.335	2.14672	1.25367e-32	3.36048e-30	Chr03	71296028	71296915	621	PF00293:NUDIX domain	NUDIX
evm.TU.Ga03G1730	28.2262	40.3591	9.0752	0.981216	4.92969	11.5919	25.8868	5.83428	2.14624	0.00566634	0.0328528	Chr03	114595037	114595837	270	-	-
evm.TU.Ga11G3139	314.521	298.037	165.37	84.3845	44.3672	47.3338	259.309	58.6952	2.14344	3.35179e-12	1.64645e-10	Chr11	116117038	116117613	576	-	-
evm.TU.Ga01G0422	1823.61	2410.16	1937.05	479.814	525.505	393.16	2056.94	466.16	2.1417	1.40717e-39	5.53854e-37	Chr01	4311202	4344883	2271	PF00168:C2 domain	C2
evm.TU.Ga03G2301	99.7998	113.833	71.5932	37.2862	16.7609	10.626	95.0755	21.5577	2.14167	3.23079e-07	7.55894e-06	Chr03	131193509	131195067	1116	PF00656:Caspase domain|PF06943:LSD1 zinc finger	Peptidase_C14
evm.TU.Ga03G2409	1843.78	2883.09	2212.33	566.161	473.25	534.196	2313.07	524.536	2.1406	9.27976e-35	2.82887e-32	Chr03	132661687	132663704	1152	PF00481:Protein phosphatase 2C	PP2C
evm.TU.Ga03G2139	90.7271	129.356	166.379	24.5304	18.7328	44.4358	128.821	29.233	2.13822	4.17421e-09	1.33807e-07	Chr03	128544319	128545382	837	PF00249:Myb-like DNA-binding domain	Myb_DNA-binding
evm.TU.Ga05G2014	122.986	150.053	91.7603	19.6243	24.6484	38.6398	121.6	27.6375	2.13593	4.68098e-10	1.73895e-08	Chr05	18357452	18361373	1596	PF09265:Cytokinin dehydrogenase 1, FAD and cytokinin binding|PF01565:FAD binding domain	FAD_binding_4
evm.TU.Ga13G2510	300.407	478.1	303.515	122.652	44.3672	79.2116	360.674	82.0769	2.13533	2.73642e-12	1.35488e-10	Chr13	120359811	120360134	324	-	-
evm.TU.Ga02G0530	92.7432	299.071	157.303	40.2298	32.536	52.1638	183.039	41.6432	2.13503	1.66272e-08	4.87283e-07	Chr02	9926588	9927797	798	PF00722:Glycosyl hydrolases family 16|PF06955:Xyloglucan endo-transglycosylase (XET) C-terminus	-
evm.TU.Ga07G0241	271.173	274.235	262.172	61.8166	76.9032	45.4018	269.194	61.3738	2.13381	8.23761e-20	8.65338e-18	Chr07	2582687	2583533	726	PF05608:Protein of unknown function (DUF778)	-
evm.TU.Ga02G0319	33.2666	61.0561	42.3509	0.981216	17.7469	12.5579	45.5579	10.4287	2.12675	0.000430811	0.0041524	Chr02	3419162	3420377	972	PF00010:Helix-loop-helix DNA-binding domain	HLH
evm.TU.Ga07G0975	16.1293	13.453	30.2507	4.90608	6.90157	1.93199	19.9443	4.57988	2.12573	0.00409242	0.0254703	Chr07	13261498	13263354	1473	PF03106:WRKY DNA -binding domain	WRKY
evm.TU.Ga02G1001	188.511	234.911	151.253	57.8917	35.4938	38.6398	191.558	44.0084	2.12179	9.64705e-14	5.71363e-12	Chr02	77390079	77391011	489	PF00293:NUDIX domain	NUDIX
evm.TU.Ga12G2551	159.276	183.168	137.136	52.9856	23.6625	33.8098	159.86	36.8193	2.11801	7.69567e-12	3.59834e-10	Chr12	94905303	94905566	264	-	-
evm.TU.Ga12G0651	166.333	201.796	279.314	15.6994	51.2688	82.1096	215.814	49.6926	2.11793	8.03571e-08	2.10955e-06	Chr12	5835684	5837300	1617	PF01764:Lipase (class 3)	Lipase_3
evm.TU.Ga06G0417	56.4524	120.042	69.5765	15.6994	18.7328	22.2179	82.0238	18.8834	2.11769	1.78797e-07	4.42284e-06	Chr06	5127376	5128025	594	PF00847:AP2 domain	AP2
evm.TU.Ga08G0578	679.445	393.243	1071.88	108.915	209.019	176.777	714.856	164.904	2.11608	1.34968e-05	0.000210678	Chr08	7270592	7272270	1242	PF01764:Lipase (class 3)	Lipase_3
evm.TU.Ga07G0565	211.696	205.935	199.654	57.8917	43.3813	41.5378	205.762	47.6036	2.11214	5.318e-18	4.75166e-16	Chr07	6066104	6071142	1101	PF00153:Mitochondrial carrier protein	Mito_carr
evm.TU.Ga08G2821	15.1212	24.8364	19.1588	5.88729	1.97188	5.79597	19.7054	4.55171	2.11192	0.00317394	0.0209524	Chr08	128242669	128244207	1539	PF08392:FAE1/Type III polyketide synthase-like protein|PF08541:3-Oxoacyl-[acyl-carrier-protein (ACP)] synthase III C terminal	-
evm.TU.Ga05G3921	1040.34	1285.28	1082.97	291.421	268.175	229.907	1136.2	263.168	2.11026	6.63843e-40	2.64635e-37	Chr05	90029758	90031890	2133	PF11145:Protein of unknown function (DUF2921)	-
evm.TU.Ga08G1099	206.656	174.889	174.445	57.8917	20.7047	50.2318	185.33	42.9427	2.10897	2.21436e-11	9.87852e-10	Chr08	52004809	52005273	465	-	-
novel.10	17.1373	7.24394	26.2172	4.90608	3.94375	2.89799	16.8662	3.91594	2.10876	0.00836095	0.0443719	Chr01	7077219	7078118	470	-	-
evm.TU.Ga04G1993	19.1535	19.6621	16.1337	4.90608	6.90157	0.965996	18.3164	4.25788	2.10812	0.00529735	0.0311019	Chr04	96777787	96785304	594	-	-
evm.TU.Ga01G2722	53.4282	30.0106	42.3509	9.81216	7.8875	11.5919	41.9299	9.76387	2.10222	2.65435e-05	0.00038394	Chr01	111610354	111612675	978	PF02365:No apical meristem (NAM) protein	NAM
evm.TU.Ga10G2435	21687.8	18760.8	16693.3	5245.58	4484.05	3632.14	19047.3	4453.92	2.09646	2.9591e-40	1.26042e-37	Chr10	122394765	122396142	822	PF06888:Putative Phosphatase	-
evm.TU.Ga12G0265	183.47	278.374	214.78	66.7227	48.311	43.4698	225.541	52.8345	2.0939	2.88578e-15	2.02095e-13	Chr12	2124183	2125082	900	PF00704:Glycosyl hydrolases family 18	-
evm.TU.Ga02G1732	76.614	31.0455	38.3175	8.83094	13.8031	11.5919	48.659	11.4087	2.09334	3.91588e-05	0.000540184	Chr02	98362666	98367404	1611	PF14215:bHLH-MYC and R2R3-MYB transcription factors N-terminal	-
evm.TU.Ga10G1693	119.961	137.635	96.8021	20.6055	27.6063	34.7758	118.133	27.6625	2.09334	8.09425e-11	3.31598e-09	Chr10	92200215	92201588	1374	PF02458:Transferase family	-
evm.TU.Ga13G0073	132.058	163.506	130.078	27.474	41.4094	30.9119	141.881	33.2651	2.09277	6.63799e-13	3.57715e-11	Chr13	773051	775004	1737	PF11331:Probable zinc-ribbon domain	-
evm.TU.Ga12G2896	13.105	26.9061	14.117	1.96243	3.94375	6.76197	18.0427	4.22272	2.092	0.00622527	0.0352648	Chr12	102738729	102740616	1545	PF14416:PMR5 N terminal Domain|PF13839:GDSL/SGNH-like Acyl-Esterase family found in Pmr5 and Cas1p	-
evm.TU.Ga09G0514	263.109	393.243	248.055	71.6287	75.9172	64.7217	301.469	70.7559	2.09097	7.09962e-18	6.30731e-16	Chr09	22373249	22376468	1281	PF00069:Protein kinase domain	Pkinase
novel.918	29.2343	24.8364	29.2423	12.7558	3.94375	2.89799	27.771	6.53251	2.08946	0.00110858	0.00903779	Chr07	4595154	4596281	616	-	-
evm.TU.Ga13G0626	49.3958	36.2197	39.3259	11.7746	11.8313	5.79597	41.6471	9.80061	2.08919	2.78292e-05	0.000399318	Chr13	9327667	9329956	1629	PF01453:D-mannose binding lectin|PF00069:Protein kinase domain	Pkinase
evm.TU.Ga12G1955	29.2343	26.9061	47.3927	0	7.8875	16.4219	34.511	8.10314	2.08844	0.00300626	0.020055	Chr12	32738940	32739569	630	PF00847:AP2 domain	AP2
evm.TU.Ga04G0651	4111.95	5430.89	3769.23	1481.64	758.186	898.376	4437.36	1046.07	2.08472	2.2104e-21	2.67433e-19	Chr04	13019892	13021292	1401	PF02458:Transferase family	-
evm.TU.Ga12G0393	36.2908	21.7318	37.3091	8.83094	9.85938	3.86398	31.7773	7.5181	2.08216	0.000333207	0.00336497	Chr12	3266900	3267976	987	PF02183:Homeobox associated leucine zipper|PF00046:Homeobox domain	Homeobox
evm.TU.Ga10G2072	25.202	71.4046	64.5347	2.94365	15.775	19.3199	53.7138	12.6795	2.08143	0.000284568	0.00294217	Chr10	110743857	110744867	1011	PF00069:Protein kinase domain	Pkinase
evm.TU.Ga11G2877	304.44	548.47	273.264	102.046	86.7625	77.2796	375.391	88.6962	2.0813	1.46755e-14	9.40865e-13	Chr11	112406247	112406807	561	PF05553:Cotton fibre expressed protein	-
evm.TU.Ga11G1139	29.2343	14.4879	10.0836	3.92486	5.91563	2.89799	17.9352	4.24616	2.08045	0.00696825	0.0385124	Chr11	20773106	20773332	195	-	-
evm.TU.Ga11G3161	82.6624	99.3455	148.228	25.5116	22.6766	29.9459	110.079	26.0447	2.07909	1.52176e-09	5.19973e-08	Chr11	116287112	116287639	528	PF00168:C2 domain	C2
evm.TU.Ga02G0176	277.222	530.878	300.49	95.1779	99.5797	68.5857	369.53	87.7811	2.07378	1.81762e-14	1.14872e-12	Chr02	1357955	1358926	972	PF05055:Protein of unknown function (DUF677)	-
evm.TU.Ga09G1231	91.7351	72.4394	37.3091	9.81216	17.7469	20.2859	67.1612	15.9483	2.07348	5.55993e-06	9.6205e-05	Chr09	67202821	67206943	1203	PF00069:Protein kinase domain	Pkinase
evm.TU.Ga11G2535	120.969	119.008	109.911	34.3425	25.6344	23.1839	116.629	27.7203	2.07334	1.23009e-11	5.68328e-10	Chr11	106786817	106788723	465	PF03819:MazG nucleotide pyrophosphohydrolase domain	-
evm.TU.Ga08G1995	477.829	488.449	324.69	99.1028	89.7204	117.851	430.323	102.225	2.07319	3.70508e-21	4.34738e-19	Chr08	115952299	115953735	1437	PF14543:Xylanase inhibitor N-terminal|PF14541:Xylanase inhibitor C-terminal	-
evm.TU.Ga12G1150	75.6059	133.496	70.5849	16.6807	28.5922	21.2519	93.2288	22.1749	2.07154	7.70484e-08	2.03201e-06	Chr12	13840361	13841377	1017	PF07859:alpha/beta hydrolase fold	Abhydrolase_3
evm.TU.Ga12G1626	359.884	607.456	370.066	129.52	113.383	75.3477	445.802	106.084	2.07139	7.41842e-16	5.44029e-14	Chr12	25205612	25206169	558	PF05553:Cotton fibre expressed protein	-
evm.TU.Ga07G1030	1073.6	1628.85	1604.29	392.486	355.924	277.241	1435.58	341.884	2.07017	9.2419e-27	1.65154e-24	Chr07	14555966	14557798	1833	PF03081:Exo70 exocyst complex subunit	Exo70
evm.TU.Ga02G0943	458.676	370.476	227.888	85.3658	89.7204	77.2796	352.347	84.1219	2.06657	1.3276e-15	9.5778e-14	Chr02	65472239	65476533	1959	PF00916:Sulfate permease family|PF01740:STAS domain	Sulfate_transp
evm.TU.Ga09G1070	59.4766	13.453	41.3426	7.84972	6.90157	12.5579	38.0907	9.10308	2.06478	0.000695172	0.00617944	Chr09	63510999	63512349	933	PF01255:Putative undecaprenyl diphosphate synthase	Prenyltransf
evm.TU.Ga03G0859	536.298	740.952	727.024	134.427	193.244	151.661	668.091	159.777	2.06407	2.40974e-25	3.82288e-23	Chr03	15469901	15472187	1218	PF14541:Xylanase inhibitor C-terminal|PF14543:Xylanase inhibitor N-terminal	-
evm.TU.Ga10G2840	303.432	238.015	174.445	85.3658	52.2547	33.8098	238.631	57.1434	2.06275	6.52327e-11	2.70446e-09	Chr10	127342621	127347753	1452	PF00450:Serine carboxypeptidase	Peptidase_S10
evm.TU.Ga11G0866	18.1454	19.6621	11.0919	3.92486	1.97188	5.79597	16.2998	3.89757	2.06146	0.00787607	0.0422822	Chr11	14407895	14412540	2658	PF08030:Ferric reductase NAD binding domain|PF01794:Ferric reductase like transmembrane component|PF08022:FAD-binding domain|PF08414:Respiratory burst NADPH oxidase	FAD_binding_8
evm.TU.Ga08G2009	85.6867	115.903	67.5598	19.6243	24.6484	20.2859	89.7165	21.5196	2.0595	1.26815e-08	3.78424e-07	Chr08	116396407	116397807	519	-	-
evm.TU.Ga12G1956	12.0969	43.4637	46.3843	1.96243	13.8031	8.69396	33.9816	8.15317	2.0593	0.00249741	0.0173491	Chr12	32742923	32743705	783	PF00847:AP2 domain	AP2
evm.TU.Ga12G0753	24.1939	39.3243	26.2172	2.94365	12.8172	5.79597	29.9118	7.1856	2.05829	0.000895052	0.00760819	Chr12	7083612	7086416	2805	PF00931:NB-ARC domain	NB-ARC
evm.TU.Ga11G0452	456.66	726.464	636.272	192.318	108.453	136.205	606.465	145.659	2.0577	1.48778e-18	1.4104e-16	Chr11	6045854	6046747	894	PF00168:C2 domain	C2
evm.TU.Ga04G1836	59.4766	38.2894	20.1671	17.6619	5.91563	4.82998	39.3111	9.46916	2.05462	0.000728957	0.00642466	Chr04	94162286	94166226	1752	PF03321:GH3 auxin-responsive promoter	-
evm.TU.Ga10G1899	134.074	102.45	51.4261	23.5492	18.7328	27.0479	95.9835	23.11	2.05364	3.02499e-07	7.15783e-06	Chr10	105184309	105185496	1188	PF04564:U-box domain	U-box
evm.TU.Ga04G0815	145.163	79.6834	99.8272	30.4177	25.6344	22.2179	108.225	26.09	2.05329	3.11256e-09	1.01449e-07	Chr04	20943452	20945611	987	PF00141:Peroxidase	-
evm.TU.Ga12G0743	1074.61	1646.44	964.996	306.139	304.655	278.207	1228.68	296.334	2.05175	6.87105e-25	1.05245e-22	Chr12	6995947	6999743	3315	PF03552:Cellulose synthase|PF14570:RING/Ubox like zinc-binding domain	-
evm.TU.Ga05G2678	145.163	238.015	176.462	36.305	54.2266	44.4358	186.547	44.9891	2.0517	4.83069e-13	2.64046e-11	Chr05	26936286	26938616	2331	PF00069:Protein kinase domain	Pkinase
evm.TU.Ga13G2677	208.672	129.356	87.7269	20.6055	48.311	33.8098	141.918	34.2421	2.05157	5.44154e-08	1.49074e-06	Chr13	122642957	122645185	969	PF00561:alpha/beta hydrolase fold	Abhydrolase_1
evm.TU.Ga04G0184	2403.26	1202.49	825.843	261.985	368.741	438.562	1477.2	356.429	2.05116	5.3359e-05	0.000701838	Chr04	2190281	2191171	891	PF04674:Phosphate-induced protein 1 conserved region	-
evm.TU.Ga01G2295	3225.85	4784.11	3751.08	911.549	884.386	1045.21	3920.35	947.048	2.04938	5.91793e-37	2.09105e-34	Chr01	105224001	105225920	1920	PF03514:GRAS domain family	GRAS
evm.TU.Ga08G1696	193.551	245.259	159.32	51.0232	50.2828	43.4698	199.377	48.2586	2.04659	6.35268e-15	4.18496e-13	Chr08	107925165	107928478	3234	PF00931:NB-ARC domain	NB-ARC
evm.TU.Ga06G1527	133.066	102.45	172.429	39.2486	33.5219	26.0819	135.982	32.9508	2.04599	7.87542e-11	3.23058e-09	Chr06	91743715	91746094	1626	PF07992:Pyridine nucleotide-disulphide oxidoreductase	Pyr_redox_2
evm.TU.Ga05G1601	212.705	305.28	173.437	57.8917	70.9875	38.6398	230.474	55.8397	2.04567	1.77304e-12	9.02305e-11	Chr05	14332847	14334765	1197	PF07885:Ion channel	Ion_trans_2
evm.TU.Ga12G1346	57.4605	67.2652	16.1337	11.7746	5.91563	16.4219	46.9531	11.3707	2.04397	0.000457392	0.00436396	Chr12	18037591	18038596	453	PF00403:Heavy-metal-associated domain	HMA
evm.TU.Ga13G2778	149.196	206.97	195.621	48.0796	53.2406	32.8438	183.929	44.7214	2.04077	1.06001e-13	6.25428e-12	Chr13	123377729	123378238	510	PF13912:C2H2-type zinc finger	-
evm.TU.Ga06G0443	254.036	228.702	90.752	47.0983	42.3953	50.2318	191.163	46.5751	2.03683	4.36274e-09	1.39276e-07	Chr06	5898993	5904010	1446	PF01546:Peptidase family M20/M25/M40	Peptidase_M20
evm.TU.Ga03G2366	257.06	225.597	128.061	60.8354	59.1563	28.9799	203.573	49.6572	2.0362	5.57636e-10	2.05197e-08	Chr03	132268800	132271768	2109	PF00474:Sodium:solute symporter family	-
evm.TU.Ga12G0434	65.5251	72.4394	141.17	6.86851	21.6906	39.6058	93.0448	22.7217	2.03274	2.88908e-05	0.000412835	Chr12	3559041	3560488	711	-	-
evm.TU.Ga12G1402	64.517	32.0803	11.0919	5.88729	10.8453	9.65996	35.8964	8.79752	2.02876	0.00174893	0.0130442	Chr12	19493460	19498483	1545	PF00067:Cytochrome P450	p450
evm.TU.Ga05G2549	378.029	335.291	489.052	109.896	82.8188	102.396	400.791	98.3702	2.02655	6.20813e-21	7.0969e-19	Chr05	24775967	24796189	2250	PF07645:Calcium-binding EGF domain|PF13947:Wall-associated receptor kinase galacturonan-binding|PF00069:Protein kinase domain	Pkinase
evm.TU.Ga13G2223	2232.89	2846.87	3238.84	698.625	560.999	783.422	2772.87	681.016	2.02551	1.335e-31	3.4025e-29	Chr13	117192295	117192723	429	PF15699:NPR1 interacting	-
evm.TU.Ga02G1324	111.897	119.008	179.487	61.8166	20.7047	18.3539	136.797	33.6251	2.0251	6.03613e-07	1.31803e-05	Chr02	91431701	91432006	306	-	-
evm.TU.Ga06G0377	30.2424	35.1849	22.1838	7.84972	7.8875	5.79597	29.2037	7.17773	2.02486	0.000404813	0.00394337	Chr06	4368041	4368277	237	-	-
evm.TU.Ga05G1778	92.7432	57.9515	36.3008	16.6807	14.7891	14.4899	62.3319	15.3199	2.02481	7.82288e-06	0.000130426	Chr05	16203674	16204956	1080	PF00249:Myb-like DNA-binding domain	Myb_DNA-binding
evm.TU.Ga11G3674	38.307	17.5924	43.3593	14.7182	0.985938	8.69396	33.0862	8.13271	2.02424	0.00264765	0.0181347	Chr11	120672898	120674481	657	PF00847:AP2 domain	AP2
evm.TU.Ga13G1928	64.517	45.5334	33.2757	10.7934	16.7609	7.72796	47.7754	11.7608	2.02383	3.68869e-05	0.000511928	Chr13	110604947	110606989	1104	PF14226:non-haem dioxygenase in morphine synthesis N-terminal|PF03171:2OG-Fe(II) oxygenase superfamily	2OG-FeII_Oxy
evm.TU.Ga02G1514	63.5089	79.6834	67.5598	16.6807	19.7188	15.4559	70.2507	17.2851	2.02319	7.63586e-08	2.01553e-06	Chr02	95361352	95362560	1209	PF04564:U-box domain	U-box
evm.TU.Ga05G1424	103.832	132.461	81.6768	17.6619	33.5219	27.0479	105.99	26.0772	2.0228	6.8228e-09	2.11303e-07	Chr05	12568634	12569386	753	PF02701:Dof domain, zinc finger	zf-Dof
evm.TU.Ga07G1095	169.357	77.6137	38.3175	25.5116	13.8031	30.9119	95.0961	23.4089	2.02175	3.55264e-05	0.000495141	Chr07	16051440	16052710	519	-	-
evm.TU.Ga07G0386	1100.82	1167.31	1915.88	245.304	309.585	477.202	1394.67	344.03	2.01915	3.34385e-16	2.52363e-14	Chr07	4105846	4107115	918	PF03106:WRKY DNA -binding domain	WRKY
evm.TU.Ga02G1581	1159.29	1931.03	1448	357.162	415.08	347.758	1512.77	373.334	2.01864	1.12774e-26	2.00376e-24	Chr02	96531953	96532492	540	PF01754:A20-like zinc finger|PF01428:AN1-like Zinc finger	zf-A20
evm.TU.Ga03G2032	133.066	91.0667	80.6684	32.3801	28.5922	14.4899	101.601	25.1541	2.01541	5.1003e-08	1.40468e-06	Chr03	126272002	126272272	240	-	-
evm.TU.Ga10G1659	315.529	87.9622	82.6851	31.3989	49.2969	39.6058	162.059	40.1005	2.0152	5.52101e-06	9.55847e-05	Chr10	90616538	90617395	759	-	-
evm.TU.Ga05G1657	52.4201	95.2061	92.7687	21.5867	6.90157	30.9119	80.1316	19.8001	2.01497	1.03712e-05	0.000167002	Chr05	14885178	14886314	435	PF00403:Heavy-metal-associated domain	HMA
evm.TU.Ga10G0789	57.4605	40.3591	59.493	11.7746	11.8313	15.4559	52.4375	13.0206	2.00958	4.47796e-06	7.9519e-05	Chr10	15166165	15170305	2115	PF07714:Protein tyrosine kinase|PF13947:Wall-associated receptor kinase galacturonan-binding|PF00069:Protein kinase domain|PF07645:Calcium-binding EGF domain	Pkinase
evm.TU.Ga08G0015	409.28	609.526	646.356	136.389	139.017	138.137	555.054	137.848	2.00947	1.2972e-22	1.69475e-20	Chr08	121627	122133	507	PF04520:Senescence regulator	-
evm.TU.Ga11G2238	42.3393	26.9061	52.4345	5.88729	7.8875	16.4219	40.56	10.0656	2.00916	0.000189989	0.00209412	Chr11	100919671	100920081	201	-	-
evm.TU.Ga03G1664	30.2424	33.1152	15.1253	7.84972	4.92969	6.76197	26.161	6.51379	2.00489	0.00131969	0.0104138	Chr03	109359492	109361248	543	PF03106:WRKY DNA -binding domain	WRKY
evm.TU.Ga03G2082	1042.35	1644.38	1263.47	583.823	191.272	209.621	1316.73	328.239	2.00415	0.00028074	0.00290978	Chr03	127513557	127514225	669	PF00847:AP2 domain	AP2
evm.TU.Ga10G1312	1640.14	624.014	828.868	227.642	274.091	269.513	1031.01	257.082	2.00384	2.11427e-13	1.21969e-11	Chr10	45315916	45316983	1068	-	-
evm.TU.Ga08G2285	113.913	93.1364	74.6183	23.5492	12.8172	33.8098	93.8892	23.3921	2.00342	1.33938e-07	3.38591e-06	Chr08	122018676	122019220	441	PF08263:Leucine rich repeat N-terminal domain|PF13855:Leucine rich repeat	LRRNT_2
[truncated: 1,608 more rows]

## Sheet: T3(d5vss7)
Table S4. The differentially expressed genes of the dt1 mutant versus Shixiya 1 at the T3 stage
[truncated: 5,925 more rows]
