# Supplementary material for: A novel single nucleotide mutation of TFL1 alters the plant architecture of Gossypium arboreum through changing the pre-mRNA splicing
Source: Plant Cell Rep. 2023 Dec 29;43(1):26. doi: 10.1007/s00299-023-03086-7 (PMC10754752; doi:10.1007/s00299-023-03086-7)
Supplement: Supplementary file 4 — Supplementary file4 Table S5. The classification of transporters in KEGG enrichment pathway (XLSX 21 KB) [file 299_2023_3086_MOESM4_ESM.xlsx]

## Sheet: up-regulated genes
Table S5. The classification of transporters in up-regulated genes KEGG enrichment pathway
Type	gene_id	log2FoldChange	Pfam_annotation	nr_annotation
MATE efflux family protein	evm.TU.Ga01G2666	1.28437	MatE	Multidrug and toxin extrusion protein 1 [Theobroma cacao]
	evm.TU.Ga08G2856	1.95671	MatE	Multidrug and toxin extrusion protein 2 [Theobroma cacao]
	evm.TU.Ga10G2956	2.24229	MatE	MATE efflux family protein isoform 1 [Theobroma cacao]
	evm.TU.Ga12G0102	2.24538	MatE	MATE efflux family protein isoform 2 [Theobroma cacao]
	evm.TU.Ga01G2626	2.31428	MatE	MATE efflux family protein [Theobroma cacao]
	evm.TU.Ga12G2534	2.32265	MatE	MATE efflux family protein 9 [Gossypium arboreum]
	evm.TU.Ga08G2104	3.75148	MatE	MATE efflux family protein [Theobroma cacao]
Sugar transporter family	evm.TU.Ga13G2196	1.13128	Sugar efflux transporter for intercellular exchange	Nodulin MtN3 family protein isoform 1 [Theobroma cacao]
	evm.TU.Ga07G2467	1.19949	Sugar (and other) transporter	Phosphate transporter 1,4 [Theobroma cacao]
	evm.TU.Ga13G1746	1.48047	Triose-phosphate Transporter family	Glucose-6-phosphate/phosphate translocator 1, chloroplastic -like protein [Gossypium arboreum]
	evm.TU.Ga07G0414	1.56601	UAA transporter family	Putative UDP-sugar transporter [Gossypium arboreum]
	evm.TU.Ga10G2741	1.57944	Sugar efflux transporter for intercellular exchange	Nodulin MtN3 family protein, putative [Theobroma cacao]
	evm.TU.Ga12G0281	1.80846	Sugar efflux transporter for intercellular exchange	Nodulin MtN3 family protein [Theobroma cacao]
	evm.TU.Ga11G0841	2.12109	Sugar efflux transporter for intercellular exchange	Bidirectional sugar transporter SWEET16 [Gossypium arboreum]
	evm.TU.Ga12G0899	3.05714	Sugar efflux transporter for intercellular exchange	Bidirectional sugar transporter SWEET10 -like protein [Gossypium arboreum]
	evm.TU.Ga10G3007	4.55826	Sugar (and other) transporter	Inositol transporter 4 [Theobroma cacao]
	evm.TU.Ga07G0574	6.514	Sugar efflux transporter for intercellular exchange	Nodulin MtN3 family protein, putative isoform 1 [Theobroma cacao]
ABC transporter family	evm.TU.Ga04G1547	1.06909	ABC transporter transmembrane region	ABC transporter B family member 15 [Gossypium arboreum]
	evm.TU.Ga05G2940	1.14711	ABC-2 type transporter	ABC transporter G family member 25 [Gossypium arboreum]
	evm.TU.Ga12G0784	1.3602	ABC-2 type transporter	ABC transporter G family member 14 [Gossypium arboreum]
	evm.TU.Ga09G1333	1.56953	ABC-2 type transporter	ABC transporter G family member 25 [Gossypium arboreum]
	evm.TU.Ga07G2518	1.57039	ABC transporter transmembrane region	ABC transporter B family member 15 [Gossypium arboreum]
	evm.TU.Ga10G2746	1.62163	ABC transporter transmembrane region	ABC transporter B family member 9 [Gossypium arboreum]
	evm.TU.Ga02G1645	1.78596	ABC transporter transmembrane region	ABC transporter B family member 1 [Gossypium arboreum]
	evm.TU.Ga12G1704	2.03703	ABC transporter transmembrane region	ABC transporter B family member 21 [Gossypium arboreum]
	evm.TU.Ga14G0247	2.75864	ABC transporter transmembrane region	Multidrug/pheromone exporter, MDR family, ABC transporter family [Theobroma cacao]
Major intrinsic protein	evm.TU.Ga05G2402	1.32473	Major intrinsic protein	Aquaporin, MIP family, NIP subfamily isoform 1 [Theobroma cacao]
	evm.TU.Ga11G0022	1.38917	Major intrinsic protein	putative aquaporin PIP1-2 [Gossypium arboreum]
	evm.TU.Ga10G0412	1.48545	Major intrinsic protein	Aquaporin TIP1-3 -like protein [Gossypium arboreum]
	evm.TU.Ga06G1055	1.51126	Major intrinsic protein	Aquaporin TIP4-1 -like protein [Gossypium arboreum]
	evm.TU.Ga01G2333	1.66111	Major intrinsic protein	Aquaporin TIP1-3 -like protein [Gossypium arboreum]
	evm.TU.Ga02G0652	1.81678	Major intrinsic protein	Aquaporin TIP2-1 -like protein [Gossypium arboreum]
	evm.TU.Ga08G1251	2.7104	Major intrinsic protein	putative aquaporin NIP5-1 -like protein [Gossypium arboreum]
POT family	evm.TU.Ga05G2915	1.01832	POT family	hypothetical protein F383_03296 [Gossypium arboreum]
	evm.TU.Ga13G1503	1.30476	POT family	hypothetical protein F383_04504 [Gossypium arboreum]
	evm.TU.Ga05G1065	1.85563	POT family	Nitrate excretion transporter 1 -like protein [Gossypium arboreum]
	evm.TU.Ga04G1965	2.04862	POT family	hypothetical protein F383_18770 [Gossypium arboreum]
	evm.TU.Ga10G0840	2.86501	POT family	hypothetical protein F383_13158 [Gossypium arboreum]
	evm.TU.Ga13G0132	3.2764	POT family	Nitrate transporter 1.5 -like protein [Gossypium arboreum]
	evm.TU.Ga07G1267	3.46769	POT family	Nitrate excretion transporter1, putative [Theobroma cacao]
	evm.TU.Ga08G1871	7.68727	POT family	Nitrate transporter 1.5 -like protein [Gossypium arboreum]
Sulfate transporter family	evm.TU.Ga14G2201	1.02448	Sulfate transporter family	Sulfate transporter 1,3 isoform 1 [Theobroma cacao]
	evm.TU.Ga10G0481	1.07694	Sulfate transporter family	putative sulfate transporter 4.2 -like protein [Gossypium arboreum]
	evm.TU.Ga05G0237	1.32676	Sulfate transporter family	putative sulfate transporter 3.5 -like protein [Gossypium arboreum]
	evm.TU.Ga11G2736	1.3324	Sulfate transporter family	Sulfate transporter 3 [Gossypium arboreum]
	evm.TU.Ga10G1367	1.77497	Sulfate transporter family	Sulfate transporter, putative isoform 1 [Theobroma cacao]
	evm.TU.Ga05G2440	2.52707	Sulfate transporter family	STAS domain / Sulfate transporter family isoform 1 [Theobroma cacao]
	evm.TU.Ga05G1351	2.95415	Sulfate transporter family	putative sulfate transporter 3.4 -like protein [Gossypium arboreum]
	evm.TU.Ga10G2146	3.52689	Sulfate transporter family	Slufate transporter 2,1 [Theobroma cacao]
	evm.TU.Ga13G0572	6.27952	Sulfate transporter family	Sulfate transporter 1,3 isoform 1 [Theobroma cacao]
Sodium transporter family	evm.TU.Ga06G1887	1.00763	Sodium:sulfate symporter transmembrane region	Tonoplast dicarboxylate transporter -like protein [Gossypium arboreum]
	evm.TU.Ga10G3004	1.12742	Sodium:sulfate symporter transmembrane region	Tonoplast dicarboxylate transporter -like protein [Gossypium arboreum]
	evm.TU.Ga03G2366	1.48271	Sodium:solute symporter family	Solute:sodium symporters,urea transmembrane transporters [Theobroma cacao]
	evm.TU.Ga11G1366	1.6095	Sodium/calcium exchanger protein	Sodium/potassium/calcium exchanger 6 precursor, putative [Theobroma cacao]
	evm.TU.Ga08G0073	1.61489	Sodium/calcium exchanger protein	Vacuolar cation/proton exchanger 3 -like protein [Gossypium arboreum]
	evm.TU.Ga01G0329	1.63985	Sodium/hydrogen exchanger family	Na+/H+ antiporter 6 isoform 2 [Theobroma cacao]
	evm.TU.Ga05G0939	1.84628	Sodium/calcium exchanger protein	Vacuolar cation/proton exchanger 3 -like protein [Gossypium arboreum]
	evm.TU.Ga08G0952	1.90228	Cation transport protein	Sodium transporter hkt1-like protein, putative [Theobroma cacao]
	evm.TU.Ga01G1010	2.08821	Sodium/calcium exchanger protein	Vacuolar cation/proton exchanger 5 -like protein [Gossypium arboreum]
Mitochondrial carrier protein	evm.TU.Ga11G1692	1.48831	Mitochondrial carrier protein	Dicarboxylate carrier 2 [Theobroma cacao]
	evm.TU.Ga02G0427	1.58684	Mitochondrial carrier protein	Dicarboxylate carrier 2 [Theobroma cacao]
	evm.TU.Ga07G0565	2.83183	Mitochondrial carrier protein	Phosphate transporter 3,1 [Theobroma cacao]
	evm.TU.Ga03G2319	2.96726	Mitochondrial carrier protein	Dicarboxylate carrier 2 [Theobroma cacao]
	evm.TU.Ga09G1998	6.89922	Mitochondrial carrier protein	Mitochondrial substrate carrier family protein isoform 1 [Theobroma cacao]
Membrane transport protein	evm.TU.Ga12G0084	1.21238	Membrane transport protein	Auxin efflux facilitator isoform 1 [Theobroma cacao]
	evm.TU.Ga04G1850	1.26955	Membrane transport protein	Auxin efflux carrier component [Theobroma cacao]
	evm.TU.Ga14G2804	1.28062	Membrane transport protein	Transporter protein [Gossypium arboreum]
	evm.TU.Ga10G1501	1.84948	Membrane transport protein	Auxin efflux carrier family protein isoform 1 [Theobroma cacao]
	evm.TU.Ga02G0009	2.03769	Membrane transport protein	Transporter protein [Gossypium arboreum]
	evm.TU.Ga04G1567	2.18051	Membrane transport protein	Auxin efflux carrier family protein [Theobroma cacao]
Others	evm.TU.Ga01G1374	1.14438	Transmembrane amino acid transporter protein	Amino acid permease 6 [Theobroma cacao]
	evm.TU.Ga05G2281	1.15325	Transmembrane amino acid transporter protein	Amino acid permease 6 [Theobroma cacao]
	evm.TU.Ga13G0888	1.69515	Transmembrane amino acid transporter protein	Transmembrane amino acid transporter family protein isoform 1 [Theobroma cacao]
	evm.TU.Ga05G2562	3.38549	VIT family	Vacuolar iron transporter family protein [Theobroma cacao]
	evm.TU.Ga04G0163	3.47514	VIT family	Vacuolar iron transporter family protein [Theobroma cacao]
	evm.TU.Ga04G0159	3.6434	VIT family	Vacuolar iron transporter family protein [Theobroma cacao]
	evm.TU.Ga04G0160	4.14319	VIT family	Vacuolar iron transporter family protein [Theobroma cacao]
	evm.TU.Ga07G0028	1.02782	Ankyrin repeats (3 copies)	potassium channel AKT1 [Gossypium hirsutum]
	evm.TU.Ga03G1273	1.25498	Ankyrin repeats (3 copies)	STELAR K+ outward rectifier isoform 1 [Theobroma cacao]
	evm.TU.Ga08G2819	1.32282	Ankyrin repeats (3 copies)	Potassium channel AKT1 -like protein [Gossypium arboreum]
	evm.TU.Ga08G1210	1.00875	Protein of unknown function (DUF791)	Major facilitator superfamily domain-containing protein 5 [Gossypium arboreum]
	evm.TU.Ga11G3972	1.01632	Protein of unknown function (DUF791)	Major facilitator superfamily domain-containing protein 5 [Gossypium arboreum]
	evm.TU.Ga12G0321	1.12588	Protein of unknown function (DUF791)	Major facilitator superfamily domain-containing protein 5 [Gossypium arboreum]
	evm.TU.Ga13G1135	1.0133	Mechanosensitive ion channel	Mechanosensitive channel of small conductance-like 10 isoform 1 [Theobroma cacao]
	evm.TU.Ga05G3735	1.1401	Mechanosensitive ion channel	Mechanosensitive ion channel 6 -like protein [Gossypium arboreum]
	evm.TU.Ga05G1936	1.68867	Mechanosensitive ion channel	Mechanosensitive ion channel domain-containing protein, putative [Theobroma cacao]
	evm.TU.Ga03G0568	1.04887	Ammonium Transporter Family	Ammonium transporter 1,5 [Theobroma cacao]
	evm.TU.Ga11G2627	1.10209	Ammonium Transporter Family	hypothetical protein CISIN_1g040022mg [Citrus sinensis]
	evm.TU.Ga14G0051	1.36352	Ammonium Transporter Family	Ammonium transporter 2 -like protein [Gossypium arboreum]
	evm.TU.Ga01G2069	1.21746	Major Facilitator Superfamily	hypothetical protein F383_08975 [Gossypium arboreum]
	evm.TU.Ga12G1418	1.24314	Major Facilitator Superfamily	High affinity nitrate transporter 2.5 -like protein [Gossypium arboreum]
	evm.TU.Ga07G0500	2.00179	Major Facilitator Superfamily	hypothetical protein F383_02522 [Gossypium arboreum]
	evm.TU.Ga05G2223	1.34176	Domain of unknown function DUF221	Membrane protein [Gossypium arboreum]
	evm.TU.Ga05G1843	1.90015	Domain of unknown function DUF221	putative membrane C2G11.09 [Gossypium arboreum]
	evm.TU.Ga03G0639	1.35298	HCO3- transporter family	Boron transporter 1 -like protein [Gossypium arboreum]
	evm.TU.Ga10G0949	2.44818	HCO3- transporter family	HCO3- transporter family [Theobroma cacao]
	evm.TU.Ga08G1439	2.61285	HCO3- transporter family	putative boron transporter 2 -like protein [Gossypium arboreum]
	evm.TU.Ga06G2293	2.67603	HCO3- transporter family	Putative boron transporter 5 -like protein [Gossypium arboreum]
	evm.TU.Ga05G0451	1.42818	ZIP Zinc transporter	zinc transporter 4 [Gossypium hirsutum]
	evm.TU.Ga01G1600	2.54332	ZIP Zinc transporter	Zinc transporter 1 -like protein [Gossypium arboreum]
	evm.TU.Ga07G0970	3.37428	ZIP Zinc transporter	Zinc transporter 5 -like protein [Gossypium arboreum]
	evm.TU.Ga12G1115	1.7618	EXS family	EXS family protein [Theobroma cacao]
	evm.TU.Ga03G0470	2.36432	EXS family	Phosphate transporter PHO1 -like protein [Gossypium arboreum]
	evm.TU.Ga10G1265	4.36876	EXS family	Phosphate transporter PHO1 -like protein [Gossypium arboreum]
	evm.TU.Ga14G1852	1.20194	Magnesium transporter NIPA	Magnesium transporter NIPA2 [Gossypium arboreum]
	evm.TU.Ga07G2433	1.26133	CorA-like Mg2+ transporter protein	Magnesium transporter MRS2-2 -like protein [Gossypium arboreum]
	evm.TU.Ga13G2479	1.09716	Nucleoside transporter	Equilibrative nucleoside transporter [Theobroma cacao]
	evm.TU.Ga03G0048	1.38148	Permease family	AZA-guanine resistant1 [Theobroma cacao]

## Sheet: down-regulated genes
Table S5. The classification of transporters in down-regulated genes KEGG enrichment pathway
Type	gene_id	log2FoldChange	Pfam_annotation	nr_annotation
MATE efflux family protein	evm.TU.Ga11G4085	-5.13134	MatE	MATE efflux family protein [Theobroma cacao]
	evm.TU.Ga13G1837	-4.44407	MatE	MATE efflux family protein ALF5 [Theobroma cacao]
	evm.TU.Ga11G3859	-2.69289	MatE	MATE efflux family protein [Theobroma cacao]
	evm.TU.Ga09G0537	-2.52241	MatE	MATE efflux family protein [Theobroma cacao]
	evm.TU.Ga13G2593	-2.38964	MatE	MATE efflux family protein DTX1 [Gossypium arboreum]
	evm.TU.Ga07G0875	-2.2428	MatE	MATE efflux family protein, putative [Theobroma cacao]
	evm.TU.Ga10G1117	-2.14682	MatE	Multidrug and toxin extrusion protein 1 [Theobroma cacao]
	evm.TU.Ga11G1947	-1.88634	MatE	Multidrug and toxin extrusion 1 [Gossypium arboreum]
	evm.TU.Ga06G1402	-1.6105	MatE	MATE efflux family protein [Theobroma cacao]
	evm.TU.Ga01G0645	-1.53551	MatE	MATE efflux family protein ALF5 [Gossypium arboreum]
	evm.TU.Ga03G1819	-1.37518	MatE	Protein TRANSPARENT TESTA 12 -like protein [Gossypium arboreum]
	evm.TU.Ga05G1814	-1.25592	MatE	Protein TRANSPARENT TESTA 12 -like protein [Gossypium arboreum]
	evm.TU.Ga13G1824	-1.02925	MatE	MATE efflux family protein ALF5 [Gossypium arboreum]
	evm.TU.Ga11G1460	-1.0031	MatE	Protein TRANSPARENT TESTA 12 -like protein [Gossypium arboreum]
Sugar transporter family	evm.TU.Ga12G0414	-6.91345	Sugar efflux transporter for intercellular exchange	Bidirectional sugar transporter SWEET7 -like protein [Gossypium arboreum]
	evm.TU.Ga01G2129	-5.83721	Sugar efflux transporter for intercellular exchange	Bidirectional sugar transporter SWEET10 -like protein [Gossypium arboreum]
	evm.TU.Ga07G0573	-4.18125	Sugar efflux transporter for intercellular exchange	Medicago truncatula MTN3, putative [Theobroma cacao]
	evm.TU.Ga05G2669	-3.11345	Sugar (and other) transporter	Sucrose transport SUC2 -like protein [Gossypium arboreum]
	evm.TU.Ga09G2465	-2.2893	Sugar (and other) transporter	Major facilitator superfamily protein [Theobroma cacao]
	evm.TU.Ga11G2059	-2.01181	Sugar (and other) transporter	Major facilitator superfamily protein isoform 1 [Theobroma cacao]
	evm.TU.Ga08G1546	-1.99302	UAA transporter family	UDP-galactose/UDP-glucose transporter 2 -like protein [Gossypium arboreum]
	evm.TU.Ga03G0605	-1.97328	MFS/sugar transport protein	Sucrose transport SUC2 -like protein [Gossypium arboreum]
	evm.TU.Ga02G0585	-1.58593	Sugar efflux transporter for intercellular exchange	Bidirectional sugar transporter SWEET1 -like protein [Gossypium arboreum]
	evm.TU.Ga11G0524	-1.24297	Sugar efflux transporter for intercellular exchange	Bidirectional sugar transporter SWEET2 -like protein [Gossypium arboreum]
	evm.TU.Ga14G1944	-1.20767	Sugar (and other) transporter	Sugar transporter ERD6-like 18 [Gossypium arboreum]
ABC transporter family	evm.TU.Ga08G0878	-4.20698	ABC transporter transmembrane region	ABC transporter C family member 4 [Gossypium arboreum]
	evm.TU.Ga09G1508	-2.6403	ABC-2 type transporter	White-brown-complex ABC transporter family isoform 2 [Theobroma cacao]
	evm.TU.Ga09G0296	-2.56882	ABC transporter transmembrane region	ABC transporter B family member 15 [Gossypium arboreum]
	evm.TU.Ga09G0226	-2.45395	ABC transporter transmembrane region	ABC transporter B family member 19 [Gossypium arboreum]
	evm.TU.Ga01G2749	-1.09367	ABC transporter transmembrane region	P-glycoprotein [Gossypium hirsutum]
Major intrinsic protein	evm.TU.Ga11G0084	-8.10698	Major intrinsic protein	TPA: TPA_inf: aquaporin TIP1;4 [Gossypium hirsutum]
	evm.TU.Ga01G2805	-2.46089	Major intrinsic protein	putative aquaporin TIP-type [Gossypium arboreum]
	evm.TU.Ga05G1034	-2.32064	Major intrinsic protein	Aquaporin TIP1-3 -like protein [Gossypium arboreum]
	evm.TU.Ga14G1866	-1.68696	Major intrinsic protein	aquaporin XIP1;1 [Gossypium hirsutum]
	evm.TU.Ga10G2732	-1.60566	Major intrinsic protein	Aquaporin NIP1-2 -like protein [Gossypium arboreum]
	evm.TU.Ga10G0547	-1.25653	Major intrinsic protein	putative aquaporin PIP2-5 -like protein [Gossypium arboreum]
	evm.TU.Ga08G2320	-1.00315	Major intrinsic protein	PIP protein [Gossypium hirsutum]
Others	evm.TU.Ga03G1364	-3.38899	POT family	hypothetical protein F383_32480 [Gossypium arboreum]
	evm.TU.Ga13G0789	-2.32638	POT family	hypothetical protein F383_28667 [Gossypium arboreum]
	evm.TU.Ga06G1927	-1.32542	POT family	Nitrate transporter 1.5 -like protein [Gossypium arboreum]
	evm.TU.Ga05G2959	-1.74074	Mitochondrial carrier protein	Mitochondrial substrate carrier family protein Q [Gossypium arboreum]
	evm.TU.Ga08G0168	-1.60675	Mitochondrial carrier protein	Mitochondrial 2-oxoglutarate/malate carrier [Gossypium arboreum]
	evm.TU.Ga06G2012	-1.50551	Mitochondrial carrier protein	Mitochondrial substrate carrier family protein Q [Gossypium arboreum]
	evm.TU.Ga04G1590	-4.65588	Transmembrane amino acid transporter protein	Amino acid transporter isoform 2 [Theobroma cacao]
	evm.TU.Ga11G3351	-1.7272	Transmembrane amino acid transporter protein	Vacuolar amino acid transporter 1 [Gossypium arboreum]
	evm.TU.Ga10G0566	-1.59073	Transmembrane amino acid transporter protein	Vacuolar amino acid transporter 1 [Gossypium arboreum]
	evm.TU.Ga01G1969	-4.24225	VIT family	Vacuolar iron transporter family protein [Theobroma cacao]
	evm.TU.Ga08G1545	-2.77191	VIT family	Vacuolar iron transporter 1 -like protein [Gossypium arboreum]
	evm.TU.Ga13G2464	-1.60944	Ankyrin repeats (3 copies)	K+ transporter 1 [Theobroma cacao]
	evm.TU.Ga06G0605	-1.23616	Ankyrin repeats (3 copies)	Potassium channel AKT1 -like protein [Gossypium arboreum]
	evm.TU.Ga12G2377	-3.08173	PQ loop repeat	PQ-loop repeat family protein / transmembrane family protein isoform 1 [Theobroma cacao]
	evm.TU.Ga02G0190	-2.97337	PQ loop repeat	PQ-loop repeat family protein / transmembrane family protein isoform 1 [Theobroma cacao]
	evm.TU.Ga11G0600	-1.84935	Nucleoside transporter	Equilibrative nucleoside transporter 1 [Gossypium arboreum]
	evm.TU.Ga13G0750	-1.1264	Nucleoside transporter	Equilibrative nucleoside transporter 4 [Gossypium arboreum]
	evm.TU.Ga08G2359	-1.53252	K+ potassium transporter	Potassium transporter 1 isoform 1 [Theobroma cacao]
	evm.TU.Ga04G2003	-1.00899	K+ potassium transporter	Potassium transporter 2 [Gossypium arboreum]
	evm.TU.Ga06G0455	-6.76148	Natural resistance-associated macrophage protein	PREDICTED: metal transporter Nramp5 [Vitis vinifera]
	evm.TU.Ga11G3398	-5.95657	Uncharacterised protein family (UPF0041)	Uncharacterized protein isoform 3 [Theobroma cacao]
	evm.TU.Ga01G0476	-3.00285	Mechanosensitive ion channel	Mechanosensitive ion channel 6 -like protein [Gossypium arboreum]
	evm.TU.Ga03G2776	-2.28233	Amino acid permease	Cation-chloride cotransporter 1 [Gossypium arboreum]
	evm.TU.Ga05G1292	-1.54577	Inorganic H+ pyrophosphatase	pyrophosphate-energized vacuolar membrane proton pump [Gossypium hirsutum]
	evm.TU.Ga01G2025	-1.46322	Permease family	Xanthine/uracil permease family protein [Theobroma cacao]
	evm.TU.Ga10G1243	-1.46046	Mitochondrial import receptor subunit Tom22	conserved hypothetical protein [Ricinus communis]
	evm.TU.Ga01G2240	-1.44086	Ctr copper transporter family	Copper transporter 6 -like protein [Gossypium arboreum]
	evm.TU.Ga11G1185	-1.42148	Ammonium Transporter Family	Ammonium transporter 1,2 [Theobroma cacao]
	evm.TU.Ga07G1616	-1.38066	Anion-transporting ATPase	ATPase ASNA1 [Gossypium arboreum]
	evm.TU.Ga04G1490	-1.32406	Triose-phosphate Transporter family	Phosphoenolpyruvate/phosphate translocator 2 isoform 1 [Theobroma cacao]
	evm.TU.Ga01G2606	-1.30993	Oxysterol-binding protein	Oxysterol-binding-related protein 4C -like protein [Gossypium arboreum]
	evm.TU.Ga05G1551	-1.21554	Domain of unknown function DUF221	putative membrane C2G11.09 [Gossypium arboreum]
	evm.TU.Ga08G2795	-1.20376	EamA-like transporter family	EamA transporter family isoform 1 [Theobroma cacao]
	evm.TU.Ga01G2517	-1.16891	ZIP Zinc transporter	ZIP metal ion transporter family [Theobroma cacao]
	evm.TU.Ga05G3143	-1.11787	Multicopper oxidase	Cupredoxin superfamily protein [Theobroma cacao]
	evm.TU.Ga11G2011	-1.07549	Protein of unknown function, DUF607	Calcium uniporter, mitochondrial [Gossypium arboreum]
